# Supplementary material for: Alterations in Intratumoral Immune Response before and during Early-On Nivolumab Treatment for Unresectable Advanced or Recurrent Gastric Cancer
Source: Int J Mol Sci. 2023 Nov 22;24(23):16602. doi: 10.3390/ijms242316602 (PMC10706573; doi:10.3390/ijms242316602)
Supplement: Supplementary file 1 [file ijms-24-16602-s001.zip]

Archive with 2 entries (2 files):
- Supplementary Figures_YS.pdf
- Supplementary Tables_20231006.xlsx
