# Supplementary material for: Alterations in Intratumoral Immune Response before and during Early-On Nivolumab Treatment for Unresectable Advanced or Recurrent Gastric Cancer
Source: Int J Mol Sci. 2023 Nov 22;24(23):16602. doi: 10.3390/ijms242316602 (PMC10706573; doi:10.3390/ijms242316602)
Supplement: Supplementary file 1 [file ijms-24-16602-s001.zip › Supplementary Tables_20231006.xlsx]

## Sheet: Table S1
Table S1. Patients' characteristics
Characteristic	All (n=19)	Immunological analysis cases (n=18)	PRJEB25780 (n=61)	BKT (n=29)
Sex，n (%)
Male	10 (53)	9 (50)	43 (71)	24 (83)
Age, years
Median (range)	67 (49 – 87)	66 (49 – 87)	57 (26-78)	71 (57-88)
ECOG PS，n (%)
0	4 (21)	4 (22)	0 (0)	-
1	8 (42)	8 (44)	60 (98)	-
2	7 (37)	6 (33)	1 (2)	-
Histology，n (%)
Intestinal	5 (26)	4 (22)	19 (31)	15 (52)
Diffuse	10 (53)	10 (56)	40 (66)	11 (38)
Mixed	2 (11)	2 (11)	1 (2)	3 (10)
Special type	0 (0)	0 (0)	1 (2)	0 (0)
unknown	2 (11)	2 (11)	0 (0)	0 (0)
HER2，n (%)
positive	2 (11)	2 (11)	2 (3)	6 (21)
negative	13 (68)	12 (67)	59 (97)	18 (62)
unknown	4 (21)	4 (22)	0 (0)	5 (17)
EBV
positive	0 (0)	0 (0)	6 (10)	26 (90)
negative	18 (95)	18 (100)	55 (90)	3 (10)
not evaluable	1 (5)	0 (0)	0 (0)	0 (0)
Number of previous chemotherapy，n (%)
0	0 (0)	0 (0)	0 (0)	29 (100)
1	0 (0)	0 (0)	32 (52)	0 (0)
2	14 (74)	13 (72)	29 (48)	0 (0)
3	3 (16)	3 (17)	0 (0)	0 (0)
≥4	2 (11)	2 (11)	0 (0)	0 (0)

## Sheet: Table S2
Table S2. Gene-sets used for immunogram
	Genes
Innate immunity	APOBEC3G, APOL6, CCL4, CCL5, CCND2, CD244, CD247, CD69, CD7, CD96, CDK6, CSF2, CST7, CTSW, DPP4, FASLG, GNLY, GPR171, GPR18, GRAP2, GZMA, GZMB, GZMH, GZMM, IFNG, IL12RB2, IL18R1, IL18RAP, IL2RB, KIR2DL1, KIR2DL4, KIR2DS4, KIR3DL2, KLRB1, KLRC3, KLRD1, KLRF1, KLRK1, LCK, LTA, LTB, NAALADL1, NCR3, NKG7, OSM, PRF1, PRR5L, PTGDR, PTGER2, PTPRCAP, PVRIG, S1PR5, SH2D1A, SOCS1, TBX21, TNFSF14, TRDC, TXK…
Priming & activation	ARHGAP22, BIRC3, CCL1, CCL13, CCL17, CCL18, CCL19, CCL20, CCL22, CCL5, CCL8, CCR7, CD1B, CD1E, CD80, CD86, CHST7, CLIC2, CXCL10, CXCL11, CYP27A1, DHX58, EBI3, ETV3, FPR3, HESX1, HTR2B, IDO1, IFI44L, IL12B, IL2RA, KYNU, LAMP3, MAP3K13, MMP12, MSC, NR4A3, PDCD1LG2, PLA1A, PLA2G7, PTGIR, RASSF4, RSAD2, SIGLEC1, SLC15A3, SLC2A6, SLCO5A1, ST3GAL6, TMEM255A, TNFAIP6, TNFRSF11A, TNFRSF4, TREM2
T cells	BCL11B, CCL5, CD2, CD247, CD27, CD3D, CD3E, CD3G, CD6, CD69, CD7, CD8A, CD8B, CD96, CRTAM, CST7, CTSW, DPP4, DSC1, DUSP2, FCMR, FLT3LG, GNLY, GPR171, GRAP2, GZMA, GZMB, GZMH, GZMK, GZMM, ICOS, IGKC, IL7R, ITK, KLRB1, KLRC3, KLRC4, KLRD1, KLRF1, KLRK1, LAG3, LCK, LEF1, LIME1, LTB, LY9, MAP4K1, MAP9, NCR3, NKG7, PIK3IP1, PRF1, PTGDR, PTPRCAP, PVRIG, RASA3, RPL3P7, SH2D1A, SIRPG, TCF7, TRAC, TRAT1, …
IFNγ response	STAT1, ISG15, IFIT1, MX1, IFIT3, IFI35, IRF7, IFIT2, OAS2, TAP1, EIF2AK2, RSAD2, MX2, IRF1, OAS3, TNFSF10, IRF9, CXCL10, IFI44, BST2, XAF1, SP110, OASL, PSMB8, IFI44L, IFITM3, DDX60, LGALS3BP, GBP4, IRF8, PSMB9, PML, IFIH1, UBE2L6, IFI27, ADAR, LY6E, STAT2, CXCL9, IL10RA, PLA2G4A, TRIM21, USP18, PTGS2, EPSTI1, C1S, DDX58, IL15, NLRC5, NMI, IDO1, PSMB10, CXCL11, ITGB7, SAMHD1, HERC6, CMPK2, SAMD9L…
Inhibitory molecules	ARG1, BTLA, CCL2, CCL22, CD163, CD80, CD86, COL17A1, CSF1, CTLA4, ENTPD1, FOXP3, GDF15, HAVCR2, HGF, ICOS, IDO1, IDO2, IL10, IL13, IL4, IL6, IL6ST, JAK2, KIR2DL1, KIR2DL2, KIR2DL3, LAG3, LAIR1, LGALS1, LGALS3, MCL1, MRC1, MSR1, MYC, NT5E, PDCD1, CD274, PDCD1LG2, PIM1, PTGS1, PTGS2, PVR, SOCS3, STAT3, STAT5B, TGFB1, TIGIT, TIMP1, TNFRSF14, VEGFA, VTCN1
Tregs	BARX2, BCL11B, CD2, CD247, CD27, CD28, CD3D, CD3E, CD3G, CD4, CD5, CD6, CD70, CD96, CEMP1, CLEC2D, CTLA4, DGKA, DPP4, EFNA5, FOXP3, FRMD8, GPR1, GPR171, GPR19, GZMM, HIC1, HMGB3P30, ICOS, IL2RA, IL2RB, ITK, KIRREL, LAIR2, LCK, LILRA4, LOC126987, LTB, MAP4K1, MBL2, NPAS1, NTN3, PCDHA5, PLCH2, PMCH, PTGIR, PTPRG, RCAN3, RYR1, SEC31B, SEPT5, SH2D1A, SIRPG, SIT1, SKAP1, SPOCK2, SSX1, TRAC, TRAT1, TRA…
MDSC	ADORA3, C11orf96, ARG1, BIN2, C1orf162, CAPS, KIT, ITGAM, ITGAX, IL4R, CD14, FUT4, CD163L1, CR2, FCER2, CD274, PECAM1, CR1, CD40, SPN, CD44, COX2, CTR9, EBP, SUPT20H, TMEM255B, FCGRT, FERMT3, FLOT1, FLT1, GIMAP7, GLI4, GNA15, GPR34, GPSM3, IDO1, IKZF1, IL13, IL18BP, IL1R1, INPP5D, ITGA3, KDR, KRIT1, LGALS3, MGAT4A, NAIP, NEK3, NOG, PARVG, PDRG1, PIK3R5, PPP1R2P4, PSAP, PTGES2, PTPRE, RNASE1, PRPF…
Recognition of tumor cells	UBA2, SAE1, HUWE1, RNF41, PSMD14, STUB1, ANAPC10, ARIH2, SEC24B, UBE2E3, SEC23A, LRRC41, ATG7, RBCK1, SEC61B, WWP1, UBE2C, TRIM9, FBXO17, UBE2J2, LRR1, FBXO27, ASB17, ASB11, ASB5, ASB6, ASB7, ASB8, ASB9, UBE2F, ASB15, ASB12, PSMA8, UBE2U, DTX3L, CTSS, CYBA, CYBB, UBR1, FCGR1A, FCGR1B, RNF182, SEC31A, UBOX5, TRIM32, PSME4, FBXW11, UBR2, UBR4, SEC61G, MKRN1, CDC26, RNF144B, ANAPC13, RCHY1, WSB1, FB…
Proliferation	KIF20A, CDK2, PSMD14, CDKN1A, CDKN1B, STAG1, NDC80, CENPA, CENPC, POLD3, NUDC, STAG2, DBF4, KIF2C, ZWINT, PMF1, PSMA8, SPC24, SGO2, SGO1, DNA2, E2F1, E2F2, E2F3, SKA1, FEN1, MAPRE1, PSME4, CLASP1, ITGB3BP, ORC6, ORC3, POLA2, CENPI, AHCTF1, NSL1, FBXO5, RPA4, BIRC5, SKA2, NUP43, INCENP, CENPS, KIF2A, LIG1, CENPP, MAD2L1, MCM2, MCM3, MCM4, MCM5, MCM6, MCM7, ORC1, ORC2, ORC4, ORC5, PAFAH1B1, GMNN, P…
Glycolysis	PGK1, ALDOA, ENO1, TPI1, PFKP, ERO1A, ALDOB, VEGFA, MXI1, PKM, HK2, LDHA, EXT1, SLC25A10, GUSB, PFKFB1, PGAM1, PYGB, AK4, P4HA1, PMM2, FAM162A, SDC1, EGLN3, PC, B4GALT7, FBP2, IGFBP3, CHPF, B3GAT3, CHST12, HS2ST1, MPI, GNPDA1, AKR1A1, PPFIA4, B3GAT1, CHPF2, G6PD, MDH2, CHST6, PGLS, PGAM2, CHST1, GPC1, TSTA3, ALG1, GFPT1, PRPS1, GOT1, MDH1, SLC35A3, GALK1, EGFR, ANGPTL4, CITED2, PLOD2, QSOX1, ME2,…

## Sheet: Table S3
Table S3. Gene-sets used for ssGSEA analysis
gene sets name	source
CELL_IFNgamma	Gao, J. et al. Cell. 2016; 167: 397-404	ADAR	CNTFR	CREB1	CREB3	CRLF2	CSF2RA	CSF3R	CXCL10	EBI3	F3	IFI16	IFI27	IFI30	IFI35	IFI44	IFI44L	IFI6	IFIH1	IFIT1	IFIT1B	IFIT2	IFIT3	IFITM1	IFITM2	IFNA1	IFNA14	IFNA2	IFNA21	IFNA4	IFNA5	IFNA6	IFNA8	IFNAR1	IFNAR2	IFNB1	IFNE	IFNG	IFNGR1	IFNGR2	IFNK	IFNW1	IFRD1	IFRD2	IL10RA	IL10RB	IL11RA	IL12A	IL12B
Effector_down	Wherry, E. J. et al. Immunity. 2007; 27: 670-684	DDIT4	ITM2A	NRIP1	TNFAIP8	SPRED2	P2RX4	VCAM1	KMT2A	PLEKHB1	DUSP6	CTSS	SMC4	PPIC	CXCR4	BCL2	SRSF7	DDX3X	GAS5	EIF5	SOCS3
Effector_up	Wherry, E. J. et al. Immunity. 2007; 27: 670-685	S100A6	LGALS1	S100A4	ANXA2	KLRG1	ITGA4	SERPINB9	RRM2	S100A13	EMP1	ANXA1	APOBEC2	PHF13	CCR2	LXN	CKS1BP7	CCR5	CD48	DENND5A	DSTN	ECH1	S100A10	IL18RAP	KLRC1	RORA	ITGAX	IL1RL1	REEP5	RACGAP1	CAPN2	ATP5L	STARD10	CTSD	NDUFA6	CRIP1	ELOB	ITGB2	CLIC1
Exhaustion_down	Wherry, E. J. et al. Immunity. 2007; 27: 670-686	CMAHP	RPL13	BZW1	SUPT5H	IFNAR1	RPN2	GTF2I	ATP6V0A2	RAP1GDS1	HSPA8	SNX4	ICAM2	CLK2	KLF3	PLD3	ARHGAP1	ZNRF2	SEMA4A	CCT8	HMGCS1	ARHGEF1	KLF13	RPL28	LBR	PAK2	RPL10A	SGK1	GM2A	KCTD10	KLF2	PDHA1	ANAPC5	EIF2S1	NME2	KLK8	ETS1	RPS7	BNIP3L	ATP6V0B	PTPN6	EEF2	TWF2	STK38	ITGB7	AKAP8	NUMB	UBP1	ASCC1
Exhaustion_up	Wherry, E. J. et al. Immunity. 2007; 27: 670-687	FASLG	PBX3	CD244	CCL3	EOMES	CASP3	PLSCR1	CTLA4	PDCD1	IER5	RGS16	TNFRSF9	COCH	PTPN13	NR4A2	CD160	PTGER4	CCL4	TCEAL9	ADGRG1	ENTPD1	SH2D2A	SEPT4	ISG20	TRIM47	CASP4	LAG3	NR1I4	GPD2	RNF11	CAPZB	TUBB4B	BUB1	JAK3	CD9	RCN1	VAMP7	ETF1	CPA3	CD7	ART3	ATF1	WNK1	CIT	CCRL2	PLIN2	TCEA2	MYH4
FRIDMAN_SENESCENCE_UP	Fridman, A. L. et al. Oncogene. 2008; 27(46): 5975-87	ALDH1A3	C9orf3	CCND1	CD44	CDKN1A	CDKN1C	CDKN2A	CDKN2B	CDKN2D	CITED2	CLTB	COL1A2	CREG1	CRYAB	CTGF	CXCL14	CYP1B1	EIF2S2	ESM1	F3	FILIP1L	FN1	GSN	GUK1	HBS1L	HPS5	HSPA2	HTATIP2	IFI16	IFNG	IGFBP1	IGFBP2	IGFBP3	IGFBP4	IGFBP5	IGFBP6	IGFBP7	IGSF3	ING1	IRF5	IRF7	ISG15	MAP1LC3B	MAP2K3	MDM2	MMP1	NDN	NME2
HALLMARK_ADIPOGENESIS	MSigDB. https://www.gsea-msigdb.org/gsea/msigdb/index.jsp.	FABP4	ADIPOQ	PPARG	LIPE	DGAT1	LPL	CPT2	CD36	GPAM	ADIPOR2	ACAA2	ETFB	ACOX1	ACADM	HADH	IDH1	SORBS1	ACADS	UCK1	SCP2	DECR1	CDKN2C	TALDO1	TST	MCCC1	PGM1	REEP5	BCL2L13	SLC25A10	ME1	PHYH	PIM3	YWHAG	NDUFAB1	GPD2	ADIG	ECHS1	QDPR	CS	ECH1	SLC25A1	ACADL	TOB1	GRPEL1	CRAT	GBE1	SDPR	SCARB1
HALLMARK_ALLOGRAFT_REJECTION	MSigDB. https://www.gsea-msigdb.org/gsea/msigdb/index.jsp.	PTPRC	IL12B	TGFB1	IL12A	CD3E	CD3D	CD28	LYN	HCLS1	IL18	CRTAM	IFNG	CD3G	CD86	IL10	UBE2N	BCL10	CD4	LCK	NCK1	C2	HLA-A	ITGB2	HLA-DQA1	CD1D	CD80	HLA-DRA	THY1	TLR1	HLA-G	HLA-DMB	IL7	IL4	TNF	CD247	IL2	HLA-DMA	STAT1	IRF4	SRGN	INHBA	TLR3	ZAP70	CD74	CD40	TRAF2	B2M	BCL3
HALLMARK_ANDROGEN_RESPONSE	MSigDB. https://www.gsea-msigdb.org/gsea/msigdb/index.jsp.	KLK3	KLK2	ACSL3	PIAS1	CAMKK2	NKX3-1	TMPRSS2	APPBP2	CENPN	BMPR1B	MAF	FADS1	ZBTB10	HMGCR	SPCS3	INSIG1	NGLY1	UBE2J1	ELK4	ABCC4	ELOVL5	ALDH1A3	TARP	AZGP1	ABHD2	SAT1	DBI	DHCR24	SORD	STK39	TPD52	IDI1	B2M	MAP7	DNAJB9	FKBP5	HERC3	PGM3	HOMER2	ELL2	UAP1	SEC24D	LMAN1	PMEPA1	INPP4B	RRP12	SEPP1	NDRG1
HALLMARK_ANGIOGENESIS	MSigDB. https://www.gsea-msigdb.org/gsea/msigdb/index.jsp.	VCAN	POSTN	FSTL1	LRPAP1	STC1	LPL	VEGFA	PF4	THBD	FGFR1	TNFRSF21	CCND2	COL5A2	ITGAV	SERPINA5	KCNJ8	APP	JAG1	COL3A1	SPP1	NRP1	OLR1	PDGFA	PTK2	SLCO2A1	PGLYRP1	VAV2	S100A4	MSX1	VTN	TIMP1	APOH	PRG2	JAG2	LUM	CXCL6
HALLMARK_APICAL_JUNCTION	MSigDB. https://www.gsea-msigdb.org/gsea/msigdb/index.jsp.	ACTN1	CLDN7	ACTN3	CLDN19	DLG1	TJP1	COL17A1	PVRL1	CLDN9	CDH3	CTNND1	CDH1	LIMA1	VCL	SHROOM2	PVRL3	PVRL2	CLDN14	PTPRC	THY1	VASP	ITGB1	ZYX	ACTN4	CLDN4	CADM3	ITGA3	NF2	B4GALT1	NEXN	CDH6	ADAM15	PTK2	HADH	LAMB3	CLDN11	CDH4	IRS1	SORBS3	CLDN8	EVL	CLDN15	THBS3	PVRL4	JAM3	CDH11	ITGB4	RASA1
HALLMARK_APICAL_SURFACE	MSigDB. https://www.gsea-msigdb.org/gsea/msigdb/index.jsp.	B4GALT1	RHCG	MAL	LYPD3	PKHD1	ATP6V0A4	AIM1	SHROOM2	SRPX	MDGA1	TMEM8B	THY1	PCSK9	EPHB4	DCBLD2	GHRL	LYN	GAS1	FLOT2	PLAUR	AKAP7	ATP8B1	EFNA5	SLC34A3	APP	GSTM3	HSPB1	SLC2A4	IL2RB	RTN4RL1	NCOA6	SULF2	ADAM10	BRCA1	GATA3	AFAP1L2	IL2RG	CD160	ADIPOR2	SLC22A12	NTNG1	SCUBE1	CX3CL1	CROCC
HALLMARK_APOPTOSIS	MSigDB. https://www.gsea-msigdb.org/gsea/msigdb/index.jsp.	CASP3	CASP9	DFFA	CASP7	CFLAR	BIRC3	PMAIP1	CASP8	JUN	BCL2L11	MCL1	IL1B	SPTAN1	DIABLO	BAX	BIK	IL1A	BID	CDKN1A	GADD45A	DDIT3	CDKN1B	TNF	GSN	TNFSF10	CASP6	SQSTM1	FASLG	EGR3	CD44	FAS	IL18	IGFBP6	PRF1	DAP	CCND1	BTG3	F2R	SATB1	BNIP3L	CASP4	TNFRSF12A	CREBBP	RHOB	GPX3	PDGFRB	TSPO	CCND2
HALLMARK_BILE_ACID_METABOLISM	MSigDB. https://www.gsea-msigdb.org/gsea/msigdb/index.jsp.	SCP2	ABCD3	SLC27A2	HSD3B7	HSD17B4	AKR1D1	ABCD2	PEX1	CYP8B1	PNPLA8	PHYH	SLC27A5	CYP7B1	CYP27A1	PEX26	AGXT	PEX7	CROT	CYP39A1	ABCA3	CYP7A1	HACL1	PIPOX	PEX6	SOD1	GNPAT	HSD3B1	ABCA2	HAO1	PEX16	ABCD1	ACSL1	MLYCD	ABCG8	AQP9	ISOC1	NR1H4	PEX19	NPC1	HSD17B11	AMACR	CYP46A1	PEX13	IDH1	PEX11A	HSD17B6	EPHX2	PRDX5
HALLMARK_CHOLESTEROL_HOMEOSTASIS	MSigDB. https://www.gsea-msigdb.org/gsea/msigdb/index.jsp.	FDPS	CYP51A1	IDI1	FDFT1	DHCR7	SQLE	HMGCS1	NSDHL	LSS	MVD	LDLR	TM7SF2	ALDOC	EBP	SCD	PMVK	MVK	LPL	SC5DL	FADS2	HMGCR	HSD17B7	ANXA13	SREBF2	PCYT2	ACSS2	ATF3	ADH4	ETHE1	ECH1	CBS	GUSB	FASN	LGALS3	ATF5	ANXA5	TP53INP1	CHKA	GSTM2	ACAT2	AVPR1A	PLSCR1	CLU	ERRFI1	TRIB3	CXCL16	TNFRSF12A	ACTG1
HALLMARK_COAGULATION	MSigDB. https://www.gsea-msigdb.org/gsea/msigdb/index.jsp.	F2	PROC	C1S	MMP14	F10	PLG	C1R	SERPINE1	SERPING1	C2	F12	CFI	MMP2	C3	F9	CTSO	TMPRSS6	MMP9	PROZ	MMP1	CFB	BMP1	VWF	FGA	F11	THBD	FURIN	MMP11	F8	LGMN	HPN	CTSB	MBL2	F13B	TIMP1	CTSL2	MMP8	A2M	MMP10	MASP2	FGG	C8A	PLAU	ADAM9	GSN	CAPN2	PLAT	FN1
HALLMARK_COMPLEMENT	MSigDB. https://www.gsea-msigdb.org/gsea/msigdb/index.jsp.	C2	C1S	CFB	C1R	SERPINE1	MMP14	SERPING1	CTSL1	F5	MMP13	F7	CTSS	LGMN	PLG	C1QA	CASP1	GZMA	ADAM9	CALM3	C1QC	TIMP1	DPP4	KLK1	KLKB1	CD59	CR2	MMP15	LAP3	SPOCK2	F10	CTSB	SERPINA1	CTSO	CD40LG	CBLB	PDP1	C4BPB	PLEK	GP9	PLAUR	C3	F2	CASP4	STX4	CTSC	USP15	CR1	DUSP6
HALLMARK_DNA_REPAIR	MSigDB. https://www.gsea-msigdb.org/gsea/msigdb/index.jsp.	POLR2H	POLR2A	POLR2G	POLR2E	POLR2J	POLR2F	POLR2C	POLR2K	GTF2H3	POLR2D	ERCC3	DDB2	POLR1C	XPC	PCNA	POLR2I	SUPT4H1	POLD3	POLR3GL	POLR3C	GTF2B	POLR1D	NCBP2	RDBP	GTF2F1	ERCC5	LIG1	ERCC1	ERCC4	POLD4	COBRA1	RFC2	ELL	TAF10	RRM2B	SUPT5H	RPA3	SNAPC5	SSRP1	RFC3	RPA2	TCEB3	TAF12	TH1L	TAF13	TAF6	TAF9	GTF2A2
HALLMARK_E2F_TARGETS	MSigDB. https://www.gsea-msigdb.org/gsea/msigdb/index.jsp.	AURKA	BRCA2	CCP110	CENPE	CKS2	DCLRE1B	DNMT1	DONSON	EED	GINS1	GINS4	H2AFZ	LIG1	MAD2L1	MCM2	MCM4	MCM5	MCM7	MELK	MMS22L	NAA38	NASP	NUDT21	NUP205	ORC6	PCNA	PLK4	POLE	PRIM2	RAD51AP1	RFC2	RPA2	RPA3	SUV39H1	TMPO	UBE2T	WDR90	CDK1	MCM3	TOP2A	MCM6	BIRC5	CCNB2	RRM2	HMGB2	BUB1B	RFC3	EZH2
HALLMARK_EPITHELIAL_MESENCHYMAL_TRANSITION	MSigDB. https://www.gsea-msigdb.org/gsea/msigdb/index.jsp.	COL3A1	COL5A2	COL5A1	FBN1	COL1A1	FN1	COL6A3	SERPINE1	COL1A2	COL4A1	COL4A2	VCAN	IGFBP3	TGFBI	SPARC	LUM	LAMC1	LOX	LAMC2	CTGF	TAGLN	COL7A1	LOXL2	COL6A2	ITGAV	THBS2	COL16A1	NNMT	TPM1	CDH2	MMP2	COL11A1	THBS1	FAP	BGN	SERPINH1	FSTL1	POSTN	THY1	SPP1	TNC	TFPI2	NID2	ITGB5	MMP3	VIM	LOXL1	FBLN5
HALLMARK_ESTROGEN_RESPONSE_EARLY	MSigDB. https://www.gsea-msigdb.org/gsea/msigdb/index.jsp.	GREB1	CA12	SLC9A3R1	MYB	ANXA9	IGFBP4	SYBU	NPY1R	PDZK1	NRIP1	MLPH	HSPB8	EGR3	KRT19	LRIG1	KDM4B	PGR	RHOBTB3	TPD52L1	ELOVL2	RET	TPBG	TFF1	MAPT	SCNN1A	ABAT	FLNB	XBP1	CELSR2	RAB31	MYBL1	MREG	FAM102A	MSMB	STC2	FAM134B	SIAH2	ZNF185	SLC19A2	SLC1A4	FHL2	BCL2	PMAIP1	AREG	OVOL2	TSKU	ADCY9	RASGRP1
HALLMARK_ESTROGEN_RESPONSE_LATE	MSigDB. https://www.gsea-msigdb.org/gsea/msigdb/index.jsp.	TFF1	SLC9A3R1	TPD52L1	PRSS23	CA12	PDZK1	ANXA9	CELSR2	TJP3	PGR	RET	MYB	TPBG	EGR3	ARL3	OLFM1	NPY1R	SCNN1A	XBP1	AREG	IL17RB	NRIP1	ASS1	TFF3	FKBP4	SLC27A2	SEMA3B	GPER	LLGL2	AGR2	KRT19	WISP2	BLVRB	FLNB	PDCD4	CALCR	IGFBP4	DNAJC12	TIAM1	TSPAN13	CXCL12	RAB31	PKP3	CYP26B1	FKBP5	SIAH2	ISG20	TMPRSS3
HALLMARK_FATTY_ACID_METABOLISM	MSigDB. https://www.gsea-msigdb.org/gsea/msigdb/index.jsp.	ACAA1	ACAA2	ACADL	ACADM	ACOT8	ACOX1	ACSL1	ALDH3A2	CCDC58	CPT2	CYP4A11	DECR1	ECH1	ECI1	ELOVL5	FABP1	FABP2	HADH	HIBCH	HMGCL	HSD17B11	IDH1	ME1	MGLL	MLYCD	PCBD1	RETSAT	S100A10	SUCLG1	VNN1	EHHADH	ALDH9A1	HADHB	ECHS1	ACADS	CA2	HSD17B10	ALDH1A1	ACADVL	HSD17B4	CA4	ADH1C	ADH7	PTS	MAOA	HAO2	HSD17B7	MCEE
HALLMARK_G2M_CHECKPOINT	MSigDB. https://www.gsea-msigdb.org/gsea/msigdb/index.jsp.	AURKA	CCNA2	TOP2A	CCNB2	CENPA	BIRC5	CDC20	PLK1	TTK	PRC1	NDC80	KIF11	NUSAP1	CKS2	KIF2C	MKI67	AURKB	TPX2	SMC4	BUB1	CENPF	RACGAP1	CENPE	KIF23	UBE2C	MCM6	MCM3	PTTG1	CDK1	KIF4A	ESPL1	MAD2L1	NEK2	KIF22	HMMR	KPNA2	CDKN3	CDC25A	H2AFX	CDC25B	PLK4	CDC6	CCNF	MCM5	LMNB1	E2F3	KIF15	CHEK1
HALLMARK_GLYCOLYSIS	MSigDB. https://www.gsea-msigdb.org/gsea/msigdb/index.jsp.	PGK1	ALDOA	ENO1	TPI1	PFKP	ERO1L	ALDOB	VEGFA	MXI1	PKM2	HK2	LDHA	EXT1	SLC25A10	GUSB	PFKFB1	PGAM1	PYGB	AK4	P4HA1	PMM2	FAM162A	SDC1	EGLN3	PC	B4GALT7	FBP2	IGFBP3	CHPF	B3GAT3	CHST12	HS2ST1	MPI	GNPDA1	AKR1A1	PPFIA4	B3GAT1	CHPF2	G6PD	MDH2	CHST6	PGLS	PGAM2	CHST1	GPC1	TSTA3	ALG1	GFPT1
HALLMARK_HEDGEHOG_SIGNALING	MSigDB. https://www.gsea-msigdb.org/gsea/msigdb/index.jsp.	SHH	PTCH1	NRCAM	NRP1	SCG2	AMOT	UNC5C	GPR56	HEY1	GLI1	THY1	SLIT1	CDK6	HEY2	NRP2	TLE3	TLE1	L1CAM	PLG	NKX6-1	NF1	RASA1	ETS2	RTN1	CRMP1	MYH9	VEGFA	CELSR1	CNTFR	ACHE	PML	CDK5R1	VLDLR	OPHN1	LDB1	DPYSL2
HALLMARK_HEME_METABOLISM	MSigDB. https://www.gsea-msigdb.org/gsea/msigdb/index.jsp.	ALAS2	PPOX	FECH	HMBS	GYPB	ALAD	RHD	GYPA	SELENBP1	BLVRB	GYPE	GYPC	EPB42	SLC4A1	RHCE	RHAG	TAL1	MARCH8	SPTB	UROD	HBQ1	DCAF11	ERMAP	EIF2AK1	CPOX	MPP1	GLRX5	TSPAN5	OSBP2	ANK1	NFE2	AHSP	SPTA1	MAP2K3	BNIP3L	SLC22A4	CLIC2	TRAK2	GCLC	KEL	RANBP10	TRIM10	TSPO2	UROS	XK	SNCA	MARK3	UBAC1
HALLMARK_HYPOXIA	MSigDB. https://www.gsea-msigdb.org/gsea/msigdb/index.jsp.	PGK1	PDK1	GBE1	PFKL	ALDOA	ENO2	PGM1	NDRG1	HK2	ALDOC	GPI	MXI1	SLC2A1	P4HA1	ADM	P4HA2	ENO1	PFKP	AK4	FAM162A	PFKFB3	VEGFA	BNIP3L	TPI1	ERO1L	KDM3A	CCNG2	LDHA	GYS1	GAPDH	BHLHE40	ANGPTL4	JUN	SERPINE1	LOX	GCK	PPFIA4	MAFF	DDIT4	SLC2A3	IGFBP3	NFIL3	FOS	RBPJ	HK1	CITED2	ISG20	GALK1
HALLMARK_IL2_STAT5_SIGNALING	MSigDB. https://www.gsea-msigdb.org/gsea/msigdb/index.jsp.	SOCS2	CISH	PIM1	IL2RA	TNFRSF4	SOCS1	TNFRSF9	XBP1	RRAGD	HK2	PHLDA1	IL2RB	CTLA4	NFIL3	CD83	IKZF2	IL10	TNFRSF18	DHRS3	ECM1	ADAM19	SLC2A3	HIPK2	BATF3	BHLHE40	PTGER2	DENND5A	ITIH5	PHTF2	GADD45B	NRP1	NCOA3	CD79B	AHR	TNFRSF1B	NDRG1	BCL2L1	GABARAPL1	LIF	TIAM1	BMPR2	MAP3K8	RHOB	MYC	S100A1	METTL20	CAPG	ST3GAL4
HALLMARK_IL6_JAK_STAT3_SIGNALING	MSigDB. https://www.gsea-msigdb.org/gsea/msigdb/index.jsp.	IL4R	IL6ST	STAT1	IL1R1	CSF2RB	SOCS3	STAT3	OSMR	IL2RG	IFNGR1	TYK2	IL13RA1	TLR2	IFNGR2	IL10RB	IL6	IL1R2	IL3RA	IFNAR1	TNFRSF1A	MYD88	ACVR1B	CSF3R	ITGB3	REG1A	CXCL1	A2M	CSF2RA	IL15RA	IRF9	PDGFC	HAX1	BAK1	EBI3	INHBE	CRLF2	TNFRSF1B	CD14	PTPN1	PTPN2	IL1B	CSF1	IL18R1	TNF	PF4	CXCL13	LTBR	FAS
HALLMARK_INFLAMMATORY_RESPONSE	MSigDB. https://www.gsea-msigdb.org/gsea/msigdb/index.jsp.	CXCL10	CCL2	CCL5	FPR1	CCL20	IL1A	IL8	CCL7	CCL22	CXCL11	CCR7	EDN1	CD40	CXCL9	IL6	IL1B	TLR2	IL1R1	CD69	ICAM1	CCRL2	AQP9	EREG	C3AR1	GNA15	CMKLR1	PTGER4	LIF	IL15	NAMPT	OPRK1	ITGB8	PTAFR	ADM	PLAUR	NFKB1	INHBA	OSM	TNFSF10	TNFSF15	IFNGR2	EMR1	IL12B	CSF1	CXCL6	TNFRSF9	LYN	ACVR2A
HALLMARK_INTERFERON_ALPHA_RESPONSE	MSigDB. https://www.gsea-msigdb.org/gsea/msigdb/index.jsp.	MX1	ISG15	OAS1	IFIT3	IFI44	IFI35	IRF7	RSAD2	IFI44L	IFITM1	IFI27	IRF9	OASL	EIF2AK2	IFIT2	CXCL10	TAP1	SP110	DDX60	UBE2L6	USP18	PSMB8	IFIH1	BST2	LGALS3BP	ADAR	ISG20	GBP2	IRF1	PLSCR1	PSMB9	HERC6	SAMD9	CMPK2	IFITM3	RTP4	STAT2	SAMD9L	LY6E	IFITM2	PRIC285	CXCL11	TRIM21	PARP14	TRIM26	PARP12	NMI	RNF31
HALLMARK_INTERFERON_GAMMA_RESPONSE	MSigDB. https://www.gsea-msigdb.org/gsea/msigdb/index.jsp.	STAT1	ISG15	IFIT1	MX1	IFIT3	IFI35	IRF7	IFIT2	OAS2	TAP1	EIF2AK2	RSAD2	MX2	IRF1	OAS3	TNFSF10	IRF9	CXCL10	IFI44	BST2	XAF1	SP110	OASL	PSMB8	IFI44L	IFITM3	DDX60	LGALS3BP	GBP4	IRF8	PSMB9	PML	IFIH1	UBE2L6	IFI27	ADAR	LY6E	STAT2	CXCL9	IL10RA	PLA2G4A	TRIM21	USP18	PTGS2	EPSTI1	C1S	DDX58	IL15
HALLMARK_KRAS_SIGNALING_DN	MSigDB. https://www.gsea-msigdb.org/gsea/msigdb/index.jsp.	CDH16	SPTBN2	FGFR3	NOS1	PDE6B	SIDT1	NTF3	SCN10A	TAS2R4	DTNB	HTR1D	MAST3	SLC6A3	CLDN8	TGM1	PCDHB1	THRB	YPEL1	RYR2	GDNF	CAMK1D	AMBN	LFNG	SERPINA10	ALOX12B	CALCB	FGGY	SPRR3	ATP6V1B1	EDN1	UPK3B	GAMT	PRODH	RYR1	GPR19	SLC29A3	EDN2	GPRC5C	C5	FAM164C	EDAR	KCNMB1	FAM46C	STAG3	KRT4	SLC25A23	INSL5	GP1BA
HALLMARK_KRAS_SIGNALING_UP	MSigDB. https://www.gsea-msigdb.org/gsea/msigdb/index.jsp.	ANGPTL4	ITGA2	SPRY2	HBEGF	RBP4	HSD11B1	ETV4	GLRX	DUSP6	SCG5	ETV5	ITGB2	AKT2	PPBP	G0S2	GABRA3	IRF8	BIRC3	FGF9	DCBLD2	INHBA	TFPI	TSPAN1	ADAM8	SLPI	PRKG2	MMP11	MMP10	TMEM158	TNFAIP3	PRDM1	GALNT3	ETS1	MMP9	WNT7A	IGFBP3	SPP1	ETV1	CLEC4A	CCND2	TSPAN7	ITGBL1	EMP1	CDADC1	KIF5C	TRIB2	SDCCAG8	PCP4
HALLMARK_MITOTIC_SPINDLE	MSigDB. https://www.gsea-msigdb.org/gsea/msigdb/index.jsp.	ARHGEF2	CLASP1	KIF11	KIF23	ALS2	ARF6	MYO9B	MYH9	TUBGCP3	CKAP5	RACGAP1	PREX1	ARHGEF3	NUMA1	SPTBN1	KIF2C	KIF5B	TTK	APC	CEP250	PAFAH1B1	CDC42EP2	KIF3B	CCDC88A	KIF15	BIRC5	CNTROB	NF1	TSC1	CDC27	CNTRL	TUBGCP5	KIF4A	MAPRE1	FGD6	BRCA2	PLK1	RASA1	NEK2	WASF1	TOP2A	TRIO	ARHGEF11	KATNB1	PRC1	ANLN	CDK5RAP2	SMC3
HALLMARK_MTORC1_SIGNALING	MSigDB. https://www.gsea-msigdb.org/gsea/msigdb/index.jsp.	FADS1	DDIT4	CALR	HK2	PGK1	SLC7A5	CTSC	ACSL3	SLC1A5	M6PR	TFRC	DDIT3	TMEM97	IFRD1	PLOD2	TUBA4A	PSAT1	CORO1A	LDHA	MTHFD2	FADS2	VLDLR	WARS	SCD	P4HA1	ACTR2	IDH1	SLC2A1	GBE1	SERPINH1	NUPR1	PSMG1	PSPH	NAMPT	CDKN1A	BHLHE40	HSPA9	HSPA5	EGLN3	LGMN	PNP	XBP1	SLA	DDX39A	HSPE1	ACLY	SLC7A11	SSR1
HALLMARK_MYC_TARGETS_V1	MSigDB. https://www.gsea-msigdb.org/gsea/msigdb/index.jsp.	PCNA	PSMD8	PSMD7	SET	SNRPA1	RAN	SRSF2	G3BP1	STARD7	NPM1	BUB3	EIF3D	XPO1	FBL	EIF4A1	CANX	NAP1L1	CBX3	CCT3	C1QBP	U2AF1	UBE2L3	SSBP1	SRSF1	TCP1	MCM2	EIF3B	PSMD14	SNRPA	PWP1	APEX1	TXNL4A	HNRNPR	PSMB2	HPRT1	MCM6	NME1	SNRPD1	EEF1B2	HSPD1	CAD	RPL18	PGK1	DDX18	RPS2	LDHA	RUVBL2	RNPS1
HALLMARK_MYC_TARGETS_V2	MSigDB. https://www.gsea-msigdb.org/gsea/msigdb/index.jsp.	SLC19A1	MRTO4	TMEM97	RRP9	PES1	TFB2M	EXOSC5	IPO4	NDUFAF4	NOC4L	MYC	SRM	PA2G4	GNL3	NOLC1	WDR43	RABEPK	NOP16	TBRG4	DDX18	NIP7	WDR74	BYSL	HSPD1	PLK4	NOP2	PPAN	NOP56	RCL1	NPM1	AIMP2	RRP12	PPRC1	TCOF1	MCM5	HK2	CBX3	PLK1	PHB	MCM4	CDK4	DUSP2	MYBBP1A	UTP20	PRMT3	FARSA	MAP3K6	LAS1L
HALLMARK_MYOGENESIS	MSigDB. https://www.gsea-msigdb.org/gsea/msigdb/index.jsp.	ACTA1	TNNI2	MYL1	TNNC1	TNNC2	MYH3	MYLPF	TNNT3	TNNT2	CASQ2	ACTC1	MYOM1	MYL4	MYBPH	MYH7	MYH8	ACTN2	TNNI1	CRYAB	SGCG	HRC	TNNT1	DES	MYOZ1	RYR1	CSRP3	ADAM12	ATP2A1	CKM	SVIL	MYOM2	MYL6B	TPM2	MYL2	CKMT2	BIN1	MYH1	ENO3	FLII	FXYD1	TPM3	DMD	IGFBP3	CHRNB1	SPEG	FHL1	ACTN3	TCAP
HALLMARK_NOTCH_SIGNALING	MSigDB. https://www.gsea-msigdb.org/gsea/msigdb/index.jsp.	JAG1	NOTCH3	NOTCH2	APH1A	HES1	CCND1	FZD1	PSEN2	FZD7	DTX1	DLL1	FZD5	MAML2	NOTCH1	PSENEN	WNT5A	CUL1	WNT2	DTX4	SAP30	PPARD	KAT2A	HEYL	SKP1	RBX1	TCF7L2	ARRB1	LFNG	PRKCA	DTX2	ST3GAL6	FBXW11
HALLMARK_OXIDATIVE_PHOSPHORYLATION	MSigDB. https://www.gsea-msigdb.org/gsea/msigdb/index.jsp.	NDUFS3	UQCRB	NDUFS2	SDHA	UQCRC1	NDUFA9	NDUFS4	NDUFS1	NDUFA2	NDUFS8	SDHB	NNT	ATP5O	ATP5G3	NDUFS7	ATP5A1	NDUFV1	COX5B	UQCRH	NDUFA1	ATP5C1	ATP5B	COX7B	SDHD	CYCS	NDUFA6	NDUFAB1	COX8A	ACO2	ATP5G1	CYC1	NDUFB6	ATP5E	COX5A	UQCRC2	COX6A1	ATP5D	COX6C	ATP5J	NDUFB3	IDH3B	OGDH	NDUFB8	SURF1	COX6B1	NDUFB5	NDUFA4	NDUFB1
HALLMARK_P53_PATHWAY	MSigDB. https://www.gsea-msigdb.org/gsea/msigdb/index.jsp.	CDKN1A	BTG2	MDM2	CCNG1	FAS	TOB1	GADD45A	PHLDA3	TAP1	CDKN2B	SFN	ZMAT3	DDB2	EI24	PERP	DDIT4	ATF3	BAX	SESN1	FDXR	PIDD	SAT1	CDKN2A	AEN	PPM1D	FOXO3	BTG1	TXNIP	SLC19A2	IER3	TP53	NOTCH1	RRAD	DCXR	NINJ1	FOS	S100A10	FBXW7	PLK3	XPC	AK1	TRIAP1	BAK1	CCND2	APAF1	PDGFA	NDRG1	RALGDS
HALLMARK_PANCREAS_BETA_CELLS	MSigDB. https://www.gsea-msigdb.org/gsea/msigdb/index.jsp.	PAX6	NEUROD1	ISL1	NKX2-2	PCSK1	NKX6-1	SLC2A2	SEC11A	DCX	SPCS1	FOXA2	GCK	MAFB	INS	PDX1	ABCC8	IAPP	SRP9	NEUROG3	FOXO1	AKT3	GCG	DPP4	PAX4	SYT13	SCGN	HNF1A	STXBP1	CHGA	VDR	PCSK2	INSM1	SST	ELP4	SRPRB	PAK3	G6PC2	PKLR	LMO2	SRP14
HALLMARK_PEROXISOME	MSigDB. https://www.gsea-msigdb.org/gsea/msigdb/index.jsp.	ABCD3	ACOT8	ACOX1	ACSL1	ECH1	ECI2	EHHADH	GSTK1	HSD17B4	MLYCD	PEX11A	RETSAT	SLC27A2	PEX13	PEX14	SCP2	HSD3B7	GNPAT	ABCD2	SLC25A17	PEX2	ACAA1	HAO2	HSD17B11	CRAT	PEX11B	LONP2	IDH1	FIS1	PEX6	ABCB4	SOD1	ABCB1	ISOC1	YWHAH	EPHX2	ABCD1	HMGCL	ACSL5	ALDH9A1	DHCR24	ELOVL5	NUDT19	PRDX5	CTPS	IDE	SLC23A2	PEX5
HALLMARK_PI3K_AKT_MTOR_SIGNALING	MSigDB. https://www.gsea-msigdb.org/gsea/msigdb/index.jsp.	MAPK8	PIK3R3	GRB2	NFKBIB	MAP2K6	MAPK9	AKT1	MAPK1	PLCG1	TRIB3	GSK3B	MAP2K3	CDKN1A	RAC1	RIPK1	AKT1S1	ACTR2	PRKAR2A	YWHAB	HRAS	PDK1	PIKFYVE	TBK1	ACTR3	E2F1	MYD88	ITPR2	SQSTM1	RPS6KA1	PTPN11	MAPKAP1	PLCB1	RAF1	CAMK4	RPTOR	CFL1	CDK4	TRAF2	GNGT1	UBE2N	ADCY2	CDKN1B	VAV3	FGF6	ECSIT	RALB	ARF1	MKNK1
HALLMARK_PROTEIN_SECRETION	MSigDB. https://www.gsea-msigdb.org/gsea/msigdb/index.jsp.	ARCN1	TMED10	COPB2	RAB14	ATP7A	COPB1	LAMP2	EGFR	IGF2R	COPE	PPT1	AP3S1	BET1	CLCN3	AP2S1	CLTC	AP2M1	RER1	KIF1B	ARF1	OCRL	ICA1	MON2	ARFGEF2	TMED2	NAPG	TMX1	PAM	SCAMP1	SH3GL2	RAB2A	COG2	VAMP3	ERGIC3	DOPEY1	VAMP4	VPS4B	NAPA	GNAS	STX7	SEC22B	VPS45	STX16	YKT6	SNX2	ARFGEF1	CLTA	CLN5
HALLMARK_REACTIVE_OXIGEN_SPECIES_PATHWAY	MSigDB. https://www.gsea-msigdb.org/gsea/msigdb/index.jsp.	GSR	PRDX2	TXNRD1	SOD1	GCLC	CAT	GPX4	MPO	PRDX1	PRDX6	GCLM	TXN	SOD2	PRDX4	SELS	PDLIM1	TXNRD2	HBXIP	G6PD	MSRA	MBP	SRXN1	NQO1	OXSR1	GLRX2	HMOX2	FES	PFKP	NDUFB4	GPX3	SCAF4	CDKN2D	MGST1	ABCC1	FTL	ATOX1	STK25	EGLN2	ERCC2	SBNO2	JUNB	PPP2R4	LSP1	NDUFA6	HHEX	GLRX	NDUFS2	PRNP
HALLMARK_SPEREACTOMEATOGENESIS	MSigDB. https://www.gsea-msigdb.org/gsea/msigdb/index.jsp.	PDHA2	TSSK2	TNP1	ZPBP	DPEP3	ADAM2	ACTL7B	GAPDHS	TUBA3C	LDHC	DDX25	PRM2	TCP11	PIAS2	PAPOLB	OAZ3	PHF7	ODF1	ACRBP	YBX2	CSNK2A2	NAA11	TULP2	ADAD1	SYCP1	DDX4	MLF1	TEKT2	SPATA6	PGK2	HSPA2	ACRV1	CLPB	CRISP2	FAM164C	AKAP4	CCNA1	CCT6B	PACRG	GSG1	THEG	HSPA4L	CST8	DCC	HSPA1L	GSTM3	DNAJB8	IL13RA2
HALLMARK_TGF_BETA_SIGNALING	MSigDB. https://www.gsea-msigdb.org/gsea/msigdb/index.jsp.	TGFBR1	SMAD7	TGFB1	SMURF2	SMURF1	BMPR2	SKIL	SKI	ACVR1	PMEPA1	NCOR2	SERPINE1	JUNB	SMAD1	SMAD6	PPP1R15A	TGIF1	FURIN	SMAD3	FKBP1A	MAP3K7	BMPR1A	CTNNB1	HIPK2	KLF10	BMP2	ENG	APC	PPM1A	XIAP	CDH1	ID1	LEFTY2	CDKN1C	TRIM33	RAB31	TJP1	SLC20A1	CDK9	ID3	NOG	ARID4B	IFNGR2	ID2	PPP1CA	SPTBN1	WWTR1	BCAR3
HALLMARK_TNFA_SIGNALING_VIA_NFKB	MSigDB. https://www.gsea-msigdb.org/gsea/msigdb/index.jsp.	JUNB	CXCL2	ATF3	NFKBIA	TNFAIP3	PTGS2	CXCL1	IER3	CD83	CCL20	CXCL3	MAFF	NFKB2	TNFAIP2	HBEGF	KLF6	BIRC3	PLAUR	ZFP36	ICAM1	JUN	EGR3	IL1B	BCL2A1	PPP1R15A	ZC3H12A	SOD2	NR4A2	IL1A	RELB	TRAF1	BTG2	DUSP1	MAP3K8	ETS2	F3	SDC4	EGR1	IL6	TNF	KDM6B	NFKB1	LIF	PTX3	FOSL1	NR4A1	JAG1	CCL4
HALLMARK_UNFOLDED_PROTEIN_RESPONSE	MSigDB. https://www.gsea-msigdb.org/gsea/msigdb/index.jsp.	ATF4	HERPUD1	PARN	EXOSC4	HSP90B1	XBP1	EXOSC9	HSPA5	ATF3	EXOSC1	EXOSC5	ASNS	ARFGAP1	WFS1	SRPRB	DNAJB9	TSPYL2	NFYA	CALR	KHSRP	DNAJC3	EXOSC2	NOP14	ATF6	HYOU1	RRP9	NOP56	CXXC1	IGFBP1	CNOT4	DCP2	PDIA6	ATP6V0D1	PREB	SEC31A	GOSR2	SERP1	NFYB	NHP2	DCTN1	SLC7A5	SSR1	EDEM1	EDC4	EIF2AK3	MTHFD2	SRPR	NOLC1
HALLMARK_UV_RESPONSE_DN	MSigDB. https://www.gsea-msigdb.org/gsea/msigdb/index.jsp.	TJP1	NFIB	TGFBR3	TFPI	MMP16	ABCC1	MAP2K5	AGGF1	PLCB4	MET	IRS1	PTPRM	AKT3	SIPA1L1	NR1D2	ATRN	ANXA2	ADD3	CDKN1B	ATXN1	CAP2	PRDM2	FAM179B	SDC2	SMAD3	SLC7A1	GCNT1	RUNX1	RND3	PPAP2B	NR3C1	YTHDC1	PPARG	LPHN2	DLG1	ATP2B4	NIPBL	PEX14	MYC	RASA2	FZD2	BMPR1A	LPAR1	PRKCA	MGMT	PRKCE	RXRA	LTBP1
HALLMARK_UV_RESPONSE_UP	MSigDB. https://www.gsea-msigdb.org/gsea/msigdb/index.jsp.	NXF1	SLC6A8	BAK1	CDC5L	HSPA2	POLR2H	ALAS1	TUBA4A	C4BPB	CCNE1	EPHX1	GRPEL1	ICAM1	FEN1	ARRB2	JUNB	CTSL2	DGAT1	ATF3	CASP3	RASGRP1	TMBIM6	FOS	TAP1	E2F5	RAB27A	CCND3	SLC25A4	SPR	CDKN2B	SHOX2	OLFM1	IGFBP2	LYN	CLTB	BCL2L11	LHX2	NFKBIA	MSX1	H2AFX	NR4A1	GLS	CDC34	MMP14	STK25	PDAP1	ABCB1	BSG
HALLMARK_WNT_BETA_CATENIN_SIGNALING	MSigDB. https://www.gsea-msigdb.org/gsea/msigdb/index.jsp.	MYC	CTNNB1	JAG2	NOTCH1	DLL1	AXIN2	PSEN2	FZD1	NOTCH4	LEF1	AXIN1	NKD1	WNT5B	CUL1	JAG1	MAML1	KAT2A	GNAI1	WNT6	PTCH1	NCOR2	DKK4	HDAC2	DKK1	TCF7	WNT1	NUMB	ADAM17	DVL2	PPARD	NCSTN	HDAC5	CCND2	FRAT1	CSNK1E	RBPJ	FZD8	TP53	SKP2	HEY2	HEY1	HDAC11
HALLMARK_XENOBIOTIC_METABOLISM	MSigDB. https://www.gsea-msigdb.org/gsea/msigdb/index.jsp.	CYP1A1	FAH	DCXR	CYP1A2	GSTA3	CYP2J2	CYP27A1	ADH1C	UGDH	ASL	NQO1	ALAS1	GSTM4	CYP2C18	PTS	CYB5A	ACOX2	EPHX1	LCAT	SLC35D1	GSS	FMO3	IDH1	AKR1C3	SLC22A1	GSTO1	ARG1	CDO1	FMO1	ALDH9A1	POR	NDRG2	UPB1	ECH1	PTGES	PDK4	AHCY	COMT	AOX1	CFB	DDAH2	HGFAC	F11	CYP26A1	MCCC2	SERPINA6	GNMT	BLVRB
IEGS_immune_escape	Laurent, C. et al. Oncoimmunology 2015; 4: e1026530	ARG1	BTLA	CCL2	CCL22	CD163	CD80	CD86	COL17A1	CSF1	CTLA4	ENTPD1	FOXP3	GDF15	HAVCR2	HGF	ICOS	IDO1	IDO2	IL10	IL13	IL23	IL4	IL6	IL6ST	JAK2	KIR2DL1	KIR2DL2	KIR2DL3	LAG3	LAIR1	LGALS1	LGALS3	MCL1	MRC1	MSR1	MYC	NT5E	PDCD1	CD274	PDCD1LG2	PIM1	PTGS1	PTGS2	PVR	SOCS3	STAT3	STAT5	TGFB1
Angelova_Activated B cells	Angelova, M. et al. Genome Biol. 2015; 16: 64	AKNA	ARHGAP25	CCL21	CD180	CD2	CD27	CD37	CD38	CLEC17A	CLEC9A	CLECL1	FAIM3	FAM65B	GIMAP4	MAP4K1	PAX5	TNFRSF17	TRAF3IP3
Angelova_Activated CD4	Angelova, M. et al. Genome Biol. 2015; 16: 64	ANLN	BRIP1	BUB1B	CASC5	CCNB1	CCNB2	CCNE2	CEP55	CKAP2L	DLGAP5	DTL	E2F8	ECT2	ESCO2	EXO1	EXOC6	FBXO5	FIGNL1	HELLS	HMMR	IARS	KIF11	KIF18A	KIF20A	KNTC1	MAD2L1	MASTL	MTHFD2	NCAPG2	NCAPH	NEIL3	NUF2	PRC1	PSAT1	RTKN2
Angelova_Activated CD8	Angelova, M. et al. Genome Biol. 2015; 16: 65	ADRM1	AHSA1	C1GALT1C1	CCT5	CCT6B	CETN3	CSE1L	EIF2S1	GAL	GEMIN6	GPT2	KIAA0101	MND1	MPZL1	MRPS16	PCNA	PTRH2	RFC5	SPC25	TIMM13	TIMM8B	TK1	TUBB	TXNDC17
Angelova_Central memory CD4	Angelova, M. et al. Genome Biol. 2015; 16: 66	ADAM19	AHNAK	AIM2	COL4A1	CYLD	DPEP2	EPHA4	FYN	IL6R	IPCEF1	KLF10	MAL	MALT1	NXN	OPTN	PLCL2	PNRC1	SMAD4	SPOCK2	TRIB2	TXK
Angelova_Central memory CD8	Angelova, M. et al. Genome Biol. 2015; 16: 67	ADAM23	ATP2B4	BCL2L11	CD300A	CD80	CHN1	F2R	F8	GABARAPL1	GPR183	KLRK1	MSC	PYHIN1	RCAN2	RGS1	SLAMF1	SLFN11	ZEB2
Angelova_DC	Angelova, M. et al. Genome Biol. 2015; 16: 68	C1QC	CCDC88A	CCL13	CCL3L1	CCL3L3	CD300E	CD86	CLEC1A	CLEC4C	CLEC5A	CLIC2	CSF2RA	FAM49A	FCGR1A	FN1	FSTL1	GPR109B	GPX3	HLA-DQA2	INHBA	LGMN	NGFR	PDGFRL	PDPN	PRKAR2B	SIGLEC1	SIGLEC5	SLAMF9	STAB1	THBD	TNFAIP2	TTYH2	UBD	VCAM1
Angelova_Effector memory CD4	Angelova, M. et al. Genome Biol. 2015; 16: 69	BMI1	CASP3	CNOT10	COPB2	DARS	EXOSC9	EZH2	GDE1	IFT74	KLF5	NDUFB9	NUP205	SHCBP1	XRCC6
Angelova_Effector memory CD8	Angelova, M. et al. Genome Biol. 2015; 16: 70	APOBEC3H	ARHGAP10	ATP10D	BIRC3	C3AR1	CCL4	CD244	CD55	CFLAR	CMKLR1	DAPP1	DFNB31	DRAM1	EFNA5	FCGR2C	FCGR3A	FCRL6	FGR	GPR114	GZMH	HAPLN3	HLA-DMB	HLA-DPA1	HLA-DPB1	IFI16	IKZF2	IL15	IL2RB	JAKMIP1	KLRD1	LY96	NFKBIA	PLXNC1	PPP4R1	PTPN22	RGS18	SETD7	SH2D1B	SLA2	STXBP1	TLR5	TYROBP
Angelova_Eosinophil	Angelova, M. et al. Genome Biol. 2015; 16: 71	CCL24	CFD	CREB3	EGR1	EPX	FBXO16	HFE	HIVEP1	HIVEP2	MBP	PRNP	RNASE2	RNASE3	S100A4	SIGLEC8
Angelova_iDC	Angelova, M. et al. Genome Biol. 2015; 16: 72	ATP6V1A	C1QB	CHST11	CSF1	DPYD	FNDC3B	GRP	IL1RN	INPP5F	LPL	LPXN	MMD	PLAU	PLCB2	RAB38	RDX	RRAGD	TACSTD2	TGM2	TIMD4	TM7SF4
Angelova_Immature B cells	Angelova, M. et al. Genome Biol. 2015; 16: 73	BANK1	CD22	CYBB	ETS1	FAM129C	FCRL1	FCRL2	FCRL3	FCRL5	FCRLA	HDAC9	HLA-DOB	HLA-DQA1	HVCN1	KIAA0226	NCF1	NCF1B	P2RY10	PNOC	SP100	STAP1	TAGAP	TXNIP	ZCCHC2
Angelova_Macrophages	Angelova, M. et al. Genome Biol. 2015; 16: 74	AIF1	CCL1	CCL14	CCL26	CD163	CD300LB	CNR1	CNR2	CPM	CSF3R	ENG	FCAR	IGF1	IL34	L1CAM	LILRA1	LILRA5	LRP1	MS4A7	MS4A8B	TREM1	TREML1
Angelova_Mast cells	Angelova, M. et al. Genome Biol. 2015; 16: 75	ACSL4	ADAMTS3	ADCYAP1	ARHGAP15	ATP8B4	C19orf59	CASQ1	CLC	CMA1	CPA3	CTSG	DUSP14	EGR3	EMR1	FST	HDC	HEY1	KRT1	LXN	MEIS2	MS4A2	MS4A3	NLRP3	NTRK1	PLAT	PTGS1	PTGS2	RGS16	SCG2	SDPR	SERPINB2	SIGLEC14	SIGLEC6	SLC18A2	SLC24A3	TAL1	TARP	TIE1	TIMP1	TNFAIP6	TSPAN4	VAT1
Angelova_MDSC	Angelova, M. et al. Genome Biol. 2015; 16: 76	ADORA3	AG2	ARG1	BIN2	C1orf162	CAPS	CD117	CD11B	CD11C	CD124	CD14	CD15	CD163L1	CD1D1	CD21	CD23	CD274	CD31	CD35	CD40	CD43	CD44	CD66B	COX2	CR2	CTR9	EBP	FAM48A	FAM70B	FCER2	FCGRT	FERMT3	FLOT1	FLT1	GIMAP7	GLI4	GNA15	GPR34	GPSM3	HLA-DR	IDO	IKZF1	IL12	IL13	IL18BP	IL1R	INPP5D	ITGA3
Angelova_Memory B cells	Angelova, M. et al. Genome Biol. 2015; 16: 77	AICDA	CCNA2	CDKN3	CLCN5	ENPP1	FCER1A	FCRL4	MYC	RUNX2	SORL1	SOX5	STAT5A	STAT5B	TLR9
Angelova_Monocytes	Angelova, M. et al. Genome Biol. 2015; 16: 78	ACTR3	ANXA5	ARPC2	ATP6V1B2	BASP1	CD300LF	DAZAP2	EIF4A1	EIF4G2	EMP3	FCN1	FTL	GABARAP	HIF1A	LITAF	NCOA4	OLR1	RAB1A	RHOA	SAT1	SDCBP	SRGN	TEK	TMBIM6	UBE2D3
Angelova_Neutrophils	Angelova, M. et al. Genome Biol. 2015; 16: 79	ABTB1	AMPD2	CAMP	EMR4P	FPR1	FPR2	GPR77	MAEA	PROK2	SEC14L1	SEPX1	SLC25A37	TNFSF14	TREML4	VNN2	XPO6
Angelova_NK	Angelova, M. et al. Genome Biol. 2015; 16: 80	AKT3	AXL	CDH2	CRTAM	CYTH1	FASLG	GRB2	KLRG1	LILRB5	LST1	MAPK4	NOTCH3	PIK3CG	PILRA	PLCG2	SIGLEC7	SIGLEC9
Angelova_NK56 dim	Angelova, M. et al. Genome Biol. 2015; 16: 81	AKR7A3	CLTB	FAM27A	GLS2	GPRC5C	GRIN1	HLA-E	KIR2DS4	KLHL21	KRT80	MPL	PHRF1	PORCN	PQBP1	PSMC4	TEX264	UPP1
Angelova_NKT	Angelova, M. et al. Genome Biol. 2015; 16: 82	BTN2A2	CD101	GNLY	KIR2DL1	KIR2DL3	KIR3DL1	KIR3DL2	KLRC1	MICB	NCR1	NFATC2IP	TNFRSF11A
Angelova_pDC	Angelova, M. et al. Genome Biol. 2015; 16: 83	CBX6	DAB2	DDX17	HIGD1A	IDH3A	IL3RA	MAGED1	NUCB2	OFD1	OGT	PDIA4	SERTAD2	SIRPA	SPCS3	TMED2	TMX1	UGCG	ZDHHC17
Angelova_T cells	Angelova, M. et al. Genome Biol. 2015; 16: 84	BATF	BTLA	CCL11	CCL17	CCL22	CCL3	CCL5	CCL7	CCR1	CCR3	CCR4	CCR8	CD1A	CD1B	CD1C	CD1D	CD1E	CD247	CD28	CD3D	CD3E	CD3G	CD69	CD8A	CXCR1	CXCR4	CXCR5	CXCR6	FGFBP2	FLT3	FOSL1	GRAP2	HLA-DRA	HLA-DRB1	HLA-DRB5	HRH2	IFNG	IL10	IL12B	IL12RB1	IL12RB2	IL18R1	IL18RAP	IL1B	IL21	IL21R	IL24	IL26
Angelova_TFH	Angelova, M. et al. Genome Biol. 2015; 16: 85	B3GAT1	BCL6	CCR7	CD200	CD83	CD84	CDK5R1	FGF2	GPR18	PDCD1
Angelova_TGD	Angelova, M. et al. Genome Biol. 2015; 16: 86	ACP5	C1orf54	CARD8	CCL18	CD209	CD33	CECR1	CLEC10A	CLEC4A	CSF1R	FCER1G	FCGR2A	FCGR2B	FCGR3B	FGF7	FGL2	FPR3	GM2A	GPNMB	HCK	HK3	LIPA	MARCO	MMP12	MNDA	MRC1	MS4A6A	NPL	PLA2G7	PLEK	RAB23	RNASE6	SDC2	SLAMF8	SLC15A3	SLC38A6	SLC7A7	SPP1	TFEC	TM6SF1	TNFSF8	TREM2	TRPV2
Angelova_Th1	Angelova, M. et al. Genome Biol. 2015; 16: 87	ADAM8	CCR5	CD151	CD48	CD52	CD53	CD6	CD68	CD7	CD96	CD97	EBI3	GPR84	HAVCR2	ICAM1	ICAM3	IGSF6	IL12A	IL7R	IRF1	ITGA4	ITGAM	ITGAX	ITGB2	ITGB4	ITGB7	LTA	LTB	METRNL	P2RX5	PTPRC	SPN	TBX21	TLR6	TNFRSF1A	TNFRSF9	TRAT1
Angelova_Th17	Angelova, M. et al. Genome Biol. 2015; 16: 88	ABP1	B4GALNT4	C2CD4A	C2CD4B	CA2	CCDC65	CEACAM3	CHRM3	DOC2B	F12	FURIN	GPR25	IL17A	IL17C	IL17F	IL17RC	IL17RE	IL23A	ILDR1	LONRF3	LTK	MOCOS	SH2D6	TNIP2	TRAF3IP2	YBX2
Angelova_Th2	Angelova, M. et al. Genome Biol. 2015; 16: 89	ASB2	CALD1	CCR2	CSRP2	DAPK1	DLC1	DNAJC12	DUSP6	GATA3	GNAI1	HTR2B	LAMP3	NRP2	OSBPL1A	PDE4B	PHLDA1	PLA2G4A	RAB27B	RBMS3	RNF125	SIGLEC10	SKAP1	SMAD2	TMPRSS3	UBASH3A
Angelova_Treg	Angelova, M. et al. Genome Biol. 2015; 16: 90	CCL19	CD34	CD72	CTLA4	FOXP3	GADD45B	GEM	IL1RL1	IL9R	MADCAM1	MYH10	NCF2	RCSD1	RYR1	SELE	SELP	SFRP1	SIT1	TIGIT	TLR10	TLR2	TLR7	TLR8	TRAF1	WIPF1	TGFB1
ImSig_CLASSICAL_M1_VS_ALTERNATIVE_M2_MACROPHAGE_DN	Nirmal, A. J. et al. Cancer Immunol Res. 2018; 6: 1388-1400	GLIPR1L1	SYCE1	SLC22A18AS	YWHAQ	TSPAN11	TCF7	COL7A1	DEPDC7	CYP2F1	CD1D	XCL1	GALNT2	GLI4	DLAT	UBASH3B	LOC100291860	AKR1C3	INPP5B	CDK6	TSPYL4	STGC3	MBD6	BCL11B	COL6A3	LAPTM4A	LMO2	TTTY15	TNFRSF21	DDX3Y	DBN1	KDM5D	LOC646214	SIGLEC9	MSI2	TRDMT1	WDR63	OR2F1	HOXA9	PRKY	CDSN	GALNT7	HMGB3	TFPI	OSBPL5	FZD1	TXLNG2P	HOXA10	C16orf61
ImSig_CLASSICAL_M1_VS_ALTERNATIVE_M2_MACROPHAGE_UP	Nirmal, A. J. et al. Cancer Immunol Res. 2018; 6: 1388-1401	LOC100289538	YTHDC2	CTSZ	FBLN7	IFIH1	GLTSCR2	ANK3	LDLRAP1	AUTS2	PAG1	POLR3E	JHDM1D	RPL31	ZNF883	SUSD3	C11orf21	AP3M2	NFKBIA	C9orf95	RPL13A	SQRDL	CD48	RPL13	ZNFX1	CAPN2	ZNF16	RPL29	KIAA0317	APOL3	LPIN2	DEF8	RASA3	IKZF4	ADAMTS6	CCR7	TOMM5	TUBA4A	CTSL1	PLEKHA2	CIB1	SFMBT2	RPL12	BTN3A3	RG9MTD1	FUCA1	MPP7	SPATA13	C4orf52
ImSig_EFFECTOR_VS_EXHAUSTED_CD8_TCELL_DN	Nirmal, A. J. et al. Cancer Immunol Res. 2018; 6: 1388-1402	DUSP6	MAGEL2	F2RL1	AFP	MYO6	PTPN12	CRISP2	EFNB3	LCLAT1	CFH	ANXA3	EGR2	DDIT4	RGS16	TNFRSF9	DOCK7	PLEKHA1	ZFP28	GCM2	HAO2	CKMT2	NKIRAS1	GPLD1	MRPS2	IMMT	CD244	ZNF821	CLDN11	RIN2	RGS10	FAM207A	EPCAM	OVGP1	SCAND1	SCN7A	TLR7	C16orf72	NRK	GSTO1	COCH	NSDHL	MITF	CXCL13	PAWR	MTRF1L	SCAMP1	CD22	SYT1
ImSig_EFFECTOR_VS_EXHAUSTED_CD8_TCELL_UP	Nirmal, A. J. et al. Cancer Immunol Res. 2018; 6: 1388-1403	HBXIP	MRPL34	SEMA4A	CDKN2D	SLC1A5	LYSMD1	ELAVL1	RSU1	SRP68	FAM117A	SRPK1	SEPT6	MLX	TSPAN31	C9orf23	CDC37	GRAMD3	TIAM1	FAM89B	KIAA1274	ETS1	RNPS1	SSNA1	ANXA6	TWF2	BRAP	ICAM2	PSMD13	CCR2	EIF2B5	CCNDBP1	DAP	AP1M1	ITGAX	C2orf43	EIF3B	UBQLN1	KLRC1	PRPSAP1	IL18RAP	HSD11B1	KLRK1	DBI	PLAC8	LGALS9B	MKNK2	HCLS1	LSM1
ImSig_EFFECTOR_VS_MEMORY_CD8_TCELL_DN	Nirmal, A. J. et al. Cancer Immunol Res. 2018; 6: 1388-1404	DUSP6	PABPC4	HSPE1	FOSB	HMP19	IL7R	P2RX4	C3AR1	EYA2	DUSP1	SESN1	FAM134B	APEX1	SLC11A2	VKORC1	FAM101B	DDX47	NOP56	TCF7	RERE	DYM	NPM1	EVL	RGS10	HDAC7	CD7	SMAD7	KLF4	PLEKHA1	CCR7	SMAD1	CRP	MYC	SELL	C8orf42	SSBP2	GSTO1	SLC44A1	FOS	TP53	KCNJ8	ENTPD5	CD72	JUND	WDR92	PARP8	POU6F1	CDR2
ImSig_EFFECTOR_VS_MEMORY_CD8_TCELL_UP	Nirmal, A. J. et al. Cancer Immunol Res. 2018; 6: 1388-1405	GZMA	ENTPD1	JAK1	PRIM2	NCBP1	S100A11	LGALS1	DAP	RNF14	ATPIF1	IL18RAP	GZMB	DENND5A	CTSA	LGALS3	FRG1	GALNT4	SEC14L1	CCNE1	LXN	LEPREL4	GZMK	KIF22	STAB1	CD68	GABARAPL1	NDUFV3	DHRS1	PSMD8	LSM1	MRPS17	ITGAX	HK2	ARL6IP4	S100A4	SRP14	CCR2	S100A10	REPS1	KLRC1	CSDA	AK3	CHD7	COX17	PSMA2	GBA	TMEM160	NASP
ImSig_EXHAUSTED_VS_MEMORY_CD8_TCELL_DN	Nirmal, A. J. et al. Cancer Immunol Res. 2018; 6: 1388-1406	IL7R	GM2A	DYM	SETD4	ETS1	HMP19	KLK8	PLAC8	ITGB7	TWF2	ARMC1	KLRK1	TOB1	MBP	RREB1	IQGAP2	USP24	GLO1	NSMCE1	CUX1	ELAVL1	IL18RAP	ELOVL5	FOS	PIK3CD	FBL	ANXA1	MRPL50	GNPAT	ANXA5	GALNT10	HADHB	TLE4	AURKAIP1	CCT8	TM9SF2	TSPAN31	IL6R	PRPSAP1	FAM102A	ANAPC5	TMEM66	MIEN1	LYSMD1	EIF2S1	SMARCA2	RHOA	CHP
ImSig_EXHAUSTED_VS_MEMORY_CD8_TCELL_UP	Nirmal, A. J. et al. Cancer Immunol Res. 2018; 6: 1388-1407	SCN7A	LRP10	MYO6	DDIT4	KHK	C9orf3	CANX	CCDC93	WNK2	CFHR2	LAMC1	GAPDHS	LITAF	COCH	SFRP2	TWSG1	EGR2	RGS16	SLC4A8	SEC14L1	PERP	CD244	MC5R	AFP	LAT2	ZNF821	ACADVL	STRA6	CD22	ITGAV	PAWR	BLK	LCLAT1	NDUFS4	MYCL1	CSF1	CLIC4	SPOCK2	PRDM1	CEP250	LY86	EFNB3	EPCAM	FAM207A	HIF1A	YAP1	CCRL2	BCL2L11
ImSig_NONSUPPRESSIVE_TCELL_VS_ACTIVATED_TREG_DN	Nirmal, A. J. et al. Cancer Immunol Res. 2018; 6: 1388-1408	LOC692247	LOC145845	ZNRF2	ZNF861P	ZNF775	ZNF678	ZNF655	ZNF557	ZNF530	ZNF394	ZNF346	ZNF324B	ZNF287	ZNF28	ZNF277	ZNF193	ZNF131	ZMYND11	ZFC3H1	ZFAND5	ZDHHC8P1	ZCCHC9	ZCCHC13	ZC3H13	ZBED6	ZAN	YY1	YPEL5	YIF1B	XIST	WNT9B	WISP3	WDR92	WDR33	VPS28	UTS2D	UTP23	UTP11L	USP43	USP34	USP11	UG0898H09	UBL7	UBL3	UBFD1	UBE4B	UBE2U	UBE2D1
ImSig_NONSUPPRESSIVE_TCELL_VS_ACTIVATED_TREG_UP	Nirmal, A. J. et al. Cancer Immunol Res. 2018; 6: 1388-1409	HEPACAM	INHBE	ABCC3	ACOT6	ACPL2	ACVR2A	ADAMTSL3	ADAT3	ADCY9	AFAP1	AGPAT6	AGXT	ALKBH7	ALPK1	ALX1	AMH	AMPD2	ANK1	ANKMY1	ANKRD43	ANKRD45	AOC4	AP4B1	ARHGAP35	ARHGAP5	ARHGEF19	ARIH1	ARL4A	ARSJ	ASB15	ASB4	ASMTL-AS1	ATPAF1-AS1	ATXN3L	AVPR1A	BBOX1	BBS1	BCS1L	C9orf174	BDNF	BEND4	BMS1P5	BOLA1	BOLA3	BPI	BTAF1	C10orf27	C10orf53
ImSig_PD1HIGH_VS_PD1LOW_CD8_TCELL_DN	Nirmal, A. J. et al. Cancer Immunol Res. 2018; 6: 1388-1410	LYN	HOPX	HDGFRP3	SH2D1B	FOXD1	NOTCH1	KIR2DS2	GLUL	ADRB1	ITGAX	GAS7	BOK	LAT2	DSTN	OSBPL5	HMCN1	KIR2DS1	CES1	KIR2DS5	KIR3DL3	NCR1	CD320	DSG1	KIR3DL1	PRSS30P	ABHD2	KLF8	BNC2	KIR2DL5A	TLR4	LOC732275	HSH2D	CHRNB1	CPSF4	RXRA	METTL7A	FRY	TSHZ3	NQO1	DUSP22	GPER	KLRD1	IQCG	TYROBP	KIR2DL3	PDE4A	C14orf28	KIR2DS4
ImSig_PD1HIGH_VS_PD1LOW_CD8_TCELL_UP	Nirmal, A. J. et al. Cancer Immunol Res. 2018; 6: 1388-1411	INMT	GALM	BRCA1	CBFA2T2	TAS2R1	SLC4A3	BPHL	RTN4R	HNRPLL	SF1	ICOS	ADAMTS17	ETS1	TCL1A	SCARB1	TBC1D4	LOC100128239	P2RX5	TMEM63C	GBP5	C16orf54	ITIH3	LOC643401	RNASET2	C15orf40	LOC100129166	SLAMF1	EME2	TMEM66	BLVRA	TRBC1	ST8SIA1	FANCD2	TMEM170A	ITGA6	ZNF329	RANBP9	CCDC64	RPL23AP32	PBXIP1	GNAS-AS1	HLA-DOA	GAMT	SEPT6	KANK2	LOC100130691	JMJD8	ZNF862
ImSig_RESTING_VS_ACTIVATED_TREG_DN	Nirmal, A. J. et al. Cancer Immunol Res. 2018; 6: 1388-1412	LOC692247	ZPBP2	ZNRF2	ZNRD1	ZNF678	ZNF663	ZNF618	ZNF596	ZNF414	ZNF394	ZNF385D	ZNF34	ZNF324B	ZNF287	ZNF28	ZMIZ2	ZFC3H1	ZFAND5	ZDHHC8P1	ZCCHC9	ZC3H13	ZBED6	ZAN	YY1	XAF1	WRB	WISP3	WDR92	WDHD1	WARS	VPS28	VCPIP1	VAMP3	UTS2D	UNC13D	UGT2B17	UGGT1	UBR5	UBL7	UBFD1	UBE2U	UBE2D1	UBA3	U2AF1	TYK2	TUSC2	TULP2	TTTY13
ImSig_RESTING_VS_ACTIVATED_TREG_UP	Nirmal, A. J. et al. Cancer Immunol Res. 2018; 6: 1388-1413	ABCC8	ABHD1	ACOT6	ACPL2	ACTR3B	ADAMTSL1	AFAP1	AKD1	ALK	ALKBH7	ALOX12	ALPK1	ALX4	ANGPT4	ANKMY1	ANKRD34A	ANKRD43	ANKRD45	AOC4	AP4B1	ARHGAP5	ARHGEF16	ARIH1	ARSE	ARSJ	ASB12	ASB4	ASCL3	ASMTL-AS1	ATPAF1-AS1	ATXN1L	ATXN3L	AVPR1A	BBOX1	BCDIN3D	C9orf174	BDNF	BLCAP	BOLA1	BPI	BPIFB6	BTAF1	BTN1A1	C10orf27	C11orf21	C11orf51	C14orf182	C14orf64
ImSig_TH1_VS_TH2_CD4_TCELL_DN	Nirmal, A. J. et al. Cancer Immunol Res. 2018; 6: 1388-1414	ARV1	NUS1	OAT	TRIO	CSGALNACT2	C10orf58	MAP4K3	GFPT1	GOLGA3	NPNT	ARF4	YBX2	GLB1	C21orf62	MMP10	COL18A1	BTAF1	MOXD1	CLCN4	GFPT2	ACBD7	C12orf23	PNMA5	LAMC2	RNF152	TFAP2E	SDF2L1	HMX3	ZNF446	ALG11	FAF2	CYP1B1	SEPW1	MZB1	FYTTD1	ANKH	LGALS8	PON3	DAAM1	GPR125	RSU1	SEC22B	SIK2	CYP11A1	UBE2CBP	CCDC126	IQCF1	GTDC1
ImSig_TH1_VS_TH2_CD4_TCELL_UP	Nirmal, A. J. et al. Cancer Immunol Res. 2018; 6: 1388-1415	WHSC2	KIAA1429	AKR1B1	PTPMT1	CDH15	NOP56	C1orf21	PRPF4	CPA5	C19orf38	SERPINB9	ABHD8	ODC1	PPM1J	BAX	GNB2	RPP40	CBX6	PHF15	ZNF473	PAPD7	TGM6	FAM116A	SNRNP27	RCN2	IQCG	PRDM5	CCT2	USP18	TXLNB	NSUN4	GLYAT	C11orf94	IPO9	C12orf63	ATG7	NTAN1	DONSON	UBE2B	KAT2A	TMPRSS2	NOC4L	MRPS21	KCNA4	ZSCAN10	C1orf131	CASC3	GFRA2
ImSig_TH2_VS_TH1_DN	Nirmal, A. J. et al. Cancer Immunol Res. 2018; 6: 1388-1416	RAMP1	SURF1	GOLGA7	NHSL2	FAM120B	FGD5	ERI1	PDHA2	MORC3	UCHL1	AKNA	FAM98B	LSP1	EMP3	CLUAP1	ZFP36L1	JAK1	TP53	ABL2	RBL1	STARD6	DKKL1	MIB2	ZNF260	PDLIM5	OSBPL3	CENPH	FAM55C	MORC1	MAPK1	PIK3R5	MAP7D1	RAD52	PLP1	PAICS	PYCR2	WIPI2	CDC14A	DGKH	VAMP4	LIMS3L	DEPDC1B	STIM2	B3GNT2	CHD7	TES	GPR65	HSD17B12
ImSig_TH2_VS_TH1_UP	Nirmal, A. J. et al. Cancer Immunol Res. 2018; 6: 1388-1417	SACS	CARHSP1	CD99	PPP6C	PRKCI	P2RY10	THY1	C19orf28	ATP5S	ERCC5	MLKL	WDYHV1	NDUFAF4	FBXO10	INHBA	PGCP	EHBP1	PSPH	SRXN1	ARHGAP18	EIF1	CDC20	TAPT1	RCC2	GAK	POMT2	KIAA0196	POC5	SYNJ1	ARPC2	C19orf56	ANAPC10	PDE6D	PSMA3	HMGN3	GRIN2D	SPRED1	NUP35	BRP44L	IL6ST	PGK2	BOP1	NUP93	PLXNB3	CCDC126	PAPSS1	TMEM135	TXN
ImSig_TREG_VS_TEFF_DN	Nirmal, A. J. et al. Cancer Immunol Res. 2018; 6: 1388-1418	CRTAC1	LOC100505767	CLCN1	ANGPTL4	C3orf26	MAP3K9	PCBD1	EIF3C	OR10AD1	DENND5B	SUV39H1	EVC2	PPP1R13L	CAV1	C3orf39	HGS	HPRT1	SLC37A4	MS4A3	SCRN3	WNT7A	VANGL1	NEO1	WNT8B	PAOX	PLCD4	KANK2	FZD2	NAP1L1	MPV17L	SKA3	CPB1	ABCB10	MBL2	SEMA7A	SHH	SYTL3	REEP1	THOC3	RPA2	CBLN1	GNAO1	TNFRSF13C	SMC1B	PML	FDFT1	NPTX1	GRHPR
ImSig_TREG_VS_TEFF_UP	Nirmal, A. J. et al. Cancer Immunol Res. 2018; 6: 1388-1419	CXCR5	VPS16	STAT5A	ATG10	ARMC5	RAB14	FAM50A	SLC45A4	DYRK2	MTMR10	ZNF638	MKNK2	KIAA0247	KDM3B	CISD2	ZDHHC15	MPP1	ASH1L	WDR41	ARID1B	TAZ	CERK	CLOCK	SYNE1	ATP7A	ANKRD11	AGGF1	CLN5	TNFRSF1B	ARHGAP5	ZNF507	SERPINC1	ANTXR2	CDK5R1	PROSER1	HDAC10	TRIM11	GALM	ERBB2IP	DGKZ	C20orf30	ASXL2	CYB5A	ENSA	BTBD11	MUM1	TRIM65	IL27RA
LM22_B cells memory	Newman, A. M. et al. Nat Methods. 2015; 12: 453-457	ADAM28	AIM2	ALOX5	BACH2	BANK1	BLK	CCR6	CD180	CD19	CD1C	CD22	CD27	CD37	CD69	CD72	CD79A	CD79B	CLCA3P	CD21	CXCR5	DENND5B	FAIM3	FAM65B	FCGR2B	FCRL2	FRK	GNG7	GPR18	GUSBP11	HHEX	HLA-DOB	IFNA10	IGHD	IGHM	IGKC	IGLL3P	IL7	IRF8	KIAA0226L	LTB	LY86	MBL2	MS4A1	NMBR	NPIPL2	P2RX5	PNOC	PTPRCAP
LM22_B cells naive	Newman, A. M. et al. Nat Methods. 2015; 12: 453-458	ABCB4	ADAM28	BACH2	BANK1	BCL7A	BEND5	BLK	BRAF	CD180	CD19	CD1C	CD22	CD37	CD69	CD72	CD79A	CD79B	CD21	CXCR5	EAF2	FAIM3	CD23	FCGR2B	FCRL2	FRK	GPR18	GUSBP11	HHEX	HLA-DOB	IGHD	IGHM	IGKC	IGLL3P	CD124	IRF8	KIAA0226L	LINC00921	LTB	LY86	MEP1A	MICAL3	MS4A1	NIPSNAP3B	NMBR	P2RX5	P2RY14	PNOC	PSG2
LM22_Dendritic cells activated	Newman, A. M. et al. Nat Methods. 2015; 12: 453-459	ARHGAP22	BIRC3	CCL1	CCL13	CCL17	CCL18	CCL19	CCL20	CCL22	CCL5	CCL8	CCR7	CD1B	CD1E	CD80	CD86	CHST7	CLIC2	CXCL10	CXCL11	CYP27A1	DHX58	EBI3	ETV3	FPR3	HESX1	HTR2B	IDO	IFI44L	IL12B	IL2RA	KYNU	LAMP3	MAP3K13	MMP12	MSC	NR4A3	PDCD1LG2	PLA1A	PLA2G7	PTGIR	RASSF4	RSAD2	SIGLEC1	SLC15A3	SLC2A6	SLCO5A1	ST3GAL6
LM22_Dendritic cells resting	Newman, A. M. et al. Nat Methods. 2015; 12: 453-460	ACP5	AIF1	ALOX15	C1orf54	CCDC102B	CCL13	CCL17	CCL18	CCL22	CD1A	CD1B	CD1C	CD1E	CD209	CD33	CD68	CLEC10A	CLEC4A	CLEC7A	CLIC2	DHRS11	EGR2	FAM198B	FCER1A	CD23	FLVCR2	FPR3	FZD2	HLA-DQA1	IGSF6	MMP12	NCF2	PLA2G7	PPFIBP1	RNASE6	SCN9A	SLAMF8	SLC15A3	FAM70A	TREM2
LM22_Eosinophils	Newman, A. M. et al. Nat Methods. 2015; 12: 453-461	ALOX15	BANK1	BCL2A1	BPI	C3AR1	C5AR2	CD244	CLC	DACH1	DAPK2	DEPDC5	DPEP2	EMR1	EMR2	EMR3	EPN2	FFAR2	GIPR	GPR183	GPR65	GPR97	IL18R1	IL18RAP	IL1RL1	IL5RA	LRMP	MAK	MGAM	MS4A3	MXD1	NCF2	P2RY10	P2RY13	P2RY14	P2RY2	PADI4	PDE6C	PKD2L2	PLEKHG3	REPS2	RGS1	RGS13	RNASE2	RRP12	SAMSN1	SMPD3	SMPDL3B	ST3GAL6
LM22_Macrophages M0	Newman, A. M. et al. Nat Methods. 2015; 12: 453-462	ACP5	ADAMDEC1	AQP9	BHLHE41	C5AR1	CCDC102B	CCL18	CCL22	CCL7	CD68	CHI3L1	COL8A2	CSF1	CXCL3	CXCL5	CYP27A1	TM7SF4	FAM198B	GPC4	HK3	IGSF6	MARCO	MMP9	NCF2	PLA2G7	PPBP	QPCT	SLAMF8	SLC12A8	SLC15A3	TNFSF14	TREM2	VNN1
LM22_Macrophages M1	Newman, A. M. et al. Nat Methods. 2015; 12: 453-463	ACHE	ADAMDEC1	APOBEC3A	APOL3	APOL6	AQP9	ARRB1	CCL19	CCL5	CCL8	CCR7	CD38	CD40	CHI3L1	CLIC2	CXCL10	CXCL11	CXCL13	CXCL9	CYP27B1	DHX58	EBI3	GGT5	HESX1	IDO	IFI44L	IL2RA	KIAA0754	KYNU	LAG3	LAMP3	LILRA3	LILRB2	NOD2	PLA1A	PTGIR	RASSF4	RSAD2	SIGLEC1	SLAMF1	SLC15A3	SLC2A6	SOCS1	TLR7	TLR8	TNFAIP6	TNIP3	TRPM4
LM22_Macrophages M2	Newman, A. M. et al. Nat Methods. 2015; 12: 453-464	ADAMDEC1	AIF1	ALOX15	CCL13	CCL14	CCL18	CCL23	CCL8	CD209	CD4	CD68	CFP	CHI3L1	CLEC10A	CLEC4A	CLIC2	CRYBB1	EBI3	FAM198B	FES	FRMD4A	FZD2	GGT5	GSTT1	HRH1	HTR2B	MS4A6A	TXNDC3	NPL	P2RY13	PDCD1LG2	RENBP	SIGLEC1	SLC15A3	TLR8	TREM2	WNT5B
LM22_Mast cells activated	Newman, A. M. et al. Nat Methods. 2015; 12: 453-465	ATP8B4	BPI	CCL1	CCL20	CCL4	CD33	CLC	CMA1	CPA3	CSF2	CTSG	CXCL3	FCER1A	GZMB	HDC	HOXA1	HPGDS	IL18R1	IL1A	IL1B	IL1RL1	IL3	IL5	LINC00597	MARCH3	MS4A2	MS4A3	MYB	NOX3	NTRK1	P2RX1	PRG2	RAB27B	RGS13	SLC12A8	STXBP6	TEC	TPSAB1
LM22_Mast cells resting	Newman, A. M. et al. Nat Methods. 2015; 12: 453-466	ADAMTS3	ADRB2	ATP8B4	BMP2K	BPI	C3AR1	CD33	CD66B	CLC	CMA1	CPA3	CRISP3	CTSG	FAM124B	FAM174B	FCER1A	GFI1	HDC	HPGDS	IL18R1	LTC4S	MS4A2	MS4A3	MYB	NOX3	NTRK1	P2RX1	P2RY14	PAQR5	PRG2	RAB27B	RGS13	SEPT8	SLC12A8	ST8SIA1	STAP1	STXBP6	TPSAB1
LM22_Monocytes	Newman, A. M. et al. Nat Methods. 2015; 12: 453-467	AIF1	APOBEC3A	AQP9	ASGR1	ASGR2	BST1	C5AR1	CCR2	CD1A	CD33	CD68	CDA	CFP	CHST15	CLEC4A	CLEC7A	CREB5	CSF3R	FAM198B	FCN1	FES	FOSB	FPR1	FZD2	HCK	HK3	HNMT	HPSE	IGSF6	LILRA2	LILRA3	LILRB2	LST1	MEFV	MNDA	MS4A6A	NCF2	NFE2	NLRP3	NOD2	P2RY13	PADI4	RNASE2	RNASE6	S100A12	SLC15A3	TLR2	TLR7
LM22_Neutrophils	Newman, A. M. et al. Nat Methods. 2015; 12: 453-468	AIF1	APOBEC3A	AQP9	BTNL8	C5AR1	CAMP	CASP5	CCR3	CDA	CEACAM3	CFP	CHI3L1	CHST15	CLC	CREB5	CSF3R	CXCR1	CXCR2	DPEP2	EMR2	EMR3	C1orf183	FCGR3B	FFAR2	FPR1	FPR2	GPR97	HAL	HSPA6	IGSF6	IL18RAP	LILRA2	LILRB2	LST1	MAK	MEFV	MGAM	MMP25	MNDA	MXD1	NCF2	NFE2	P2RY13	P2RY14	PADI4	PGLYRP1	PLEKHG3	QPCT
LM22_NK cells activated	Newman, A. M. et al. Nat Methods. 2015; 12: 453-469	APOBEC3G	APOL6	CCL4	CCL5	CCND2	CD244	CD247	CD69	CD7	CD96	CDK6	CSF2	CST7	CTSW	DPP4	FASLG	GNLY	GPR171	GPR18	GRAP2	GZMA	GZMB	GZMH	GZMM	IFNG	IL12RB2	IL18R1	IL18RAP	IL2RB	KIR2DL1	KIR2DL4	KIR2DS4	KIR3DL2	KLRB1	KLRC3	KLRD1	KLRF1	KLRK1	LCK	LTA	LTB	NAALADL1	NCR3	NKG7	OSM	PRF1	PRR5L	PTGDR
LM22_NK cells resting	Newman, A. M. et al. Nat Methods. 2015; 12: 453-470	AZU1	BPI	CAMP	CCL5	CD160	CD2	CD244	CD247	CD7	CD96	CDHR1	CD66B	CST7	CTSW	DEFA4	ELANE	GFI1	GNLY	GZMA	GZMB	GZMH	GZMK	GZMM	IL12RB2	IL18R1	IL18RAP	IL2RB	KIR2DL1	KIR3DL2	KLRB1	KLRC3	KLRC4	KLRD1	KLRF1	KLRK1	LCK	MGAM	MS4A3	NAALADL1	NKG7	TXNDC3	PLEKHF1	PRF1	PRR5L	PTGDR	PTPRCAP	PVRIG	S1PR5
LM22_Plasma cells	Newman, A. M. et al. Nat Methods. 2015; 12: 453-471	ABCB9	AMPD1	ANGPT4	ATXN8OS	C11orf80	CCR10	CD27	CD38	CD79A	DENND5B	EAF2	FCRL2	GNG7	GPR25	GUSBP11	HIST1H2AE	HIST1H2BG	HLA-DOB	IGHD	IGHE	IGHM	IGKC	IGLL3P	KCNA3	KCNG2	LIME1	LOC100130100	MAN1A1	MANEA	MAST1	HEATR8	MZB1	P2RX5	PAX7	PDK1	PNOC	RASGRP3	REN	RGS13	RPL3P7	SIK1	SPAG4	ST6GALNAC4	TGM5	TMEM156	TNFRSF17	UGT2B17	ZBP1
LM22_T cells CD4 memory activated	Newman, A. M. et al. Nat Methods. 2015; 12: 453-472	CCL20	CD2	CD247	CD28	CD3D	CD3G	CD40LG	CD6	CD7	CDC25A	CSF2	CTLA4	CXCL13	DPP4	GPR171	GPR19	GZMB	ICOS	IFNG	IL12RB2	IL17A	IL26	IL2RA	IL3	IL4	IL9	LAG3	LCK	LTA	NKG7	ORC1	PMCH	RRP9	SH2D1A	SKA1	TNFRSF4	TNIP3	TRAC	TRAT1	UBASH3A
LM22_T cells CD4 memory resting	Newman, A. M. et al. Nat Methods. 2015; 12: 453-473	BCL11B	CCL5	CCR6	CD2	CD247	CD27	CD28	CD3D	CD3E	CD3G	CD4	CD40LG	CD6	CD69	CD7	CD96	CTLA4	CTSW	DGKA	DPP4	EPB41	ETS1	FAIM3	FBXL8	FLT3LG	GPR171	GPR25	GRAP2	GZMA	GZMK	GZMM	ICOS	IL7R	ITK	KLRB1	LCK	LEF1	LIME1	LTB	LY9	NKG7	PBXIP1	PTGER2	PTPRCAP	RASA3	RASGRP2	RCAN3	RPL10L
LM22_T cells CD4 naive	Newman, A. M. et al. Nat Methods. 2015; 12: 453-474	ACAP1	ANKRD55	ATHL1	BCL11B	CCR7	CD2	CD247	CD27	CD3D	CD3G	CD40LG	CD7	CXorf57	DPP4	DSC1	EPHA1	FAIM3	FLJ13197	FLT3LG	GAL3ST4	GALR1	GPR1	GRAP2	GZMM	ICOS	IL7R	ITK	LAT	LCK	LEF1	LIME1	LTB	LY9	MAP4K1	MAP4K2	MAP9	RASGRP2	RPL3P7	SERGEF	SH2D1A	SIRPG	TCF7	TRAC	TRAT1	TRAV13-1	TRBC1	UBASH3A	VILL
LM22_T cells CD8	Newman, A. M. et al. Nat Methods. 2015; 12: 453-475	BCL11B	CCL5	CD2	CD247	CD27	CD3D	CD3E	CD3G	CD6	CD69	CD7	CD8A	CD8B	CD96	CRTAM	CST7	CTSW	DPP4	DSC1	DUSP2	FAIM3	FLT3LG	GNLY	GPR171	GRAP2	GZMA	GZMB	GZMH	GZMK	GZMM	ICOS	IGKC	IL7R	ITK	KLRB1	KLRC3	KLRC4	KLRD1	KLRF1	KLRK1	LAG3	LCK	LEF1	LIME1	LTB	LY9	MAP4K1	MAP9
LM22_T cells follicular helper	Newman, A. M. et al. Nat Methods. 2015; 12: 453-476	ATHL1	BCL11B	CA8	CD2	CD247	CD27	CD3D	CD3G	CD40LG	CD69	CD7	CHI3L2	CTLA4	CXCL13	CXCR5	DGKA	FAIM3	FOSB	FZD3	GPR19	GZMM	ICA1	ICOS	IL21	ITK	KLRB1	LAG3	LAT	LCK	LEF1	LTA	MAP4K1	MAP9	PASK	PDCD1	PTPRCAP	PVRIG	RGS1	RPL3P7	SH2D1A	SIK1	SIRPG	SLC7A10	ST8SIA1	TCF7	TNFRSF4	TRAC	TRAT1
LM22_T cells gamma delta	Newman, A. M. et al. Nat Methods. 2015; 12: 453-477	BFSP1	BRSK2	CCL5	CCR5	CD160	CD2	CD244	CD247	CD300A	CD3D	CD3G	CD8A	CD8B	CDH12	COLQ	CST7	CXCR6	DUSP2	GFI1	GNLY	GPR171	GPR18	GYPE	GZMA	GZMB	GZMH	GZMK	GZMM	IL18RAP	IL2RB	KLRB1	KLRD1	KLRG1	KLRK1	KRT18P50	LAG3	LAT	LCK	LHCGR	LY9	MAGEA11	MAP4K1	PLEKHG3	PRF1	PTGDR	PVRIG	SCN9A	SH2D1A
LM22_T cells regulatory (Tregs)	Newman, A. M. et al. Nat Methods. 2015; 12: 453-478	BARX2	BCL11B	CD2	CD247	CD27	CD28	CD3D	CD3E	CD3G	CD4	CD5	CD6	CD70	CD96	CEMP1	CLEC2D	CTLA4	DGKA	DPP4	EFNA5	FOXP3	FRMD8	GPR1	GPR171	GPR19	GZMM	HIC1	HMGB3P30	ICOS	IL2RA	IL2RB	ITK	KIRREL	LAIR2	LCK	LILRA4	LOC126987	LTB	MAP4K1	MBL2	NPAS1	NTN3	PCDHA5	PLCH2	PMCH	PTGIR	PTPRG	RCAN3
Memory_up	Wherry, E. J. et al. Immunity. 2007; 27: 670-684	IFNG	CRTAM	KLF4	AQP9	GZMM	FOSB	SLC25A21	RNF138	JUNB	CEBPB	KCNJ8	TNFAIP3	DUSP1	FOS
REACTOME_ANTIGEN_PRESENTATION_FOLDING_ASSEMBLY_AND_PEPTIDE_LOADING_OF_CLASS_I_MHC	MSigDB. https://www.gsea-msigdb.org/gsea/msigdb/index.jsp.	SEC24B	SEC23A	SEC31A	PDIA3	HLA-A	HLA-B	HLA-C	HLA-F	HLA-G	HSPA5	SAR1B	ERAP1	B2M	SEC13	HLA-K	TAP1	TAP2	CALR	CANX	SEC24C	SEC24D
REACTOME_ANTIGEN_PROCESSING	MSigDB. https://www.gsea-msigdb.org/gsea/msigdb/index.jsp.	PSMD14	SEC61B	PSMA8	CTSS	CYBA	CYBB	FCGR1A	FCGR1B	PSME4	SEC61G	PDIA3	SEC61A1	HLA-A	HLA-B	HLA-C	HLA-F	HLA-G	ITGAV	ITGB5	LNPEP	MRC1	NCF2	NCF4	CD207	SEC61A2	B2M	PSMA1	PSMA2	PSMA3	PSMA4	PSMA5	PSMA6	PSMA7	PSMB1	PSMB2	PSMB3	PSMB4	PSMB5	PSMB6	PSMB7	PSMB8	PSMB9	PSMB10	PSMC1	PSMC2	PSMC3	PSMC4	PSMC5
REACTOME_CELL_CYCLE	MSigDB. https://www.gsea-msigdb.org/gsea/msigdb/index.jsp.	KIF20A	ACTR1A	AKAP9	CDK2	CDK4	CDK6	PSMD14	CDK7	CDKN1A	CDKN1B	STAG1	CDKN2A	CDKN2B	CDKN2C	CDKN2D	TUBB4A	TUBB4B	SYCP2	ANAPC10	NDC80	TUBGCP3	DCTN2	CENPA	CENPC1	CETN2	POLD3	NUDC	PLK4	STAG3	STAG2	SDCCAG8	TUBGCP2	RUVBL2	DBF4	KIF2C	CNTRL	UBE2C	DIDO1	CHEK1	FGFR1OP	ZWINT	CEP250	CHEK2	PMF1	DCTN3	OIP5	TUBGCP5	CKS1B
REACTOME_CELL_CYCLE_CHECKPOINTS	MSigDB. https://www.gsea-msigdb.org/gsea/msigdb/index.jsp.	CDK2	PSMD14	CDKN1A	CDKN1B	ANAPC10	DBF4	UBE2C	CHEK1	CHEK2	PSMA8	PSME4	ORC6	ORC3	CDC26	ANAPC2	ANAPC4	HUS1	MAD2L1	MCM2	MCM3	MCM4	MCM5	MCM6	MCM7	MDM2	ATM	ORC1	ORC2	ORC4	ORC5	ANAPC5	ANAPC7	ANAPC11	ATR	MCM10	PSMA1	PSMA2	PSMA3	PSMA4	PSMA5	PSMA6	PSMA7	PSMB1	PSMB2	PSMB3	PSMB4	PSMB5	PSMB6
REACTOME_CELL_CYCLE_MITOTIC	MSigDB. https://www.gsea-msigdb.org/gsea/msigdb/index.jsp.	KIF20A	ACTR1A	AKAP9	CDK2	CDK4	CDK6	PSMD14	CDK7	CDKN1A	CDKN1B	STAG1	CDKN2A	CDKN2B	CDKN2C	CDKN2D	TUBB4A	TUBB4B	ANAPC10	NDC80	TUBGCP3	DCTN2	CENPA	CENPC1	CETN2	POLD3	NUDC	PLK4	STAG2	SDCCAG8	TUBGCP2	DBF4	KIF2C	CNTRL	UBE2C	FGFR1OP	ZWINT	CEP250	PMF1	DCTN3	TUBGCP5	CKS1B	NEDD1	LIN54	PSMA8	CSNK1D	CSNK1E	SPC24	SGOL2
REACTOME_CLASS_I_MHC_MEDIATED_ANTIGEN_PROCESSING_PRESENTATION	MSigDB. https://www.gsea-msigdb.org/gsea/msigdb/index.jsp.	UBA2	SAE1	HUWE1	RNF41	PSMD14	STUB1	ANAPC10	ARIH2	SEC24B	UBE2E3	SEC23A	LRRC41	ATG7	RBCK1	SEC61B	WWP1	UBE2C	TRIM9	FBXO17	UBE2J2	LRR1	FBXO27	ASB17	ASB11	ASB5	ASB6	ASB7	ASB8	ASB9	UBE2F	ASB15	ASB12	PSMA8	UBE2U	DTX3L	CTSS	CYBA	CYBB	UBR1	FCGR1A	FCGR1B	RNF182	SEC31A	UBOX5	TRIM32	PSME4	FBXW11	UBR2
REACTOME_DNA_REPLICATION	MSigDB. https://www.gsea-msigdb.org/gsea/msigdb/index.jsp.	KIF20A	CDK2	PSMD14	CDKN1A	CDKN1B	STAG1	NDC80	CENPA	CENPC1	POLD3	NUDC	STAG2	DBF4	KIF2C	ZWINT	PMF1	PSMA8	SPC24	SGOL2	SGOL1	DNA2	E2F1	E2F2	E2F3	SKA1	FEN1	MAPRE1	PSME4	CLASP1	ITGB3BP	ORC6	ORC3	POLA2	CENPI	AHCTF1	NSL1	FBXO5	RPA4	BIRC5	SKA2	NUP43	INCENP	APITD1	KIF2A	LIG1	CENPP	MAD2L1	MCM2
REACTOME_GLUCOSE_METABOLISM	MSigDB. https://www.gsea-msigdb.org/gsea/msigdb/index.jsp.	SLC25A13	SLC25A10	AGL	ENO1	ENO2	ENO3	FBP1	ALDOA	ALDOB	ALDOC	GAPDH	GBE1	GAPDHS	GOT1	GOT2	GPI	GYG1	GYS1	GYS2	MDH1	MDH2	PC	PCK1	PCK2	PFKFB1	PFKFB2	PFKFB3	PFKFB4	PFKL	PFKM	PFKP	PGAM1	PGAM2	PGK1	PGM1	PHKA1	PHKA2	PHKB	PHKG1	PHKG2	PKLR	PKM	PPP2CA	PPP2CB	PPP2R1A	PPP2R1B	PGM2	PPP2R5D
REACTOME_GLYCOLYSIS	MSigDB. https://www.gsea-msigdb.org/gsea/msigdb/index.jsp.	ENO1	ENO2	ENO3	ALDOA	ALDOB	ALDOC	GAPDH	GAPDHS	GPI	PFKFB1	PFKFB2	PFKFB3	PFKFB4	PFKL	PFKM	PFKP	PGAM1	PGAM2	PGK1	PKLR	PKM	PPP2CA	PPP2CB	PPP2R1A	PPP2R1B	PPP2R5D	LOC642969	TPI1	TPI1P1
REGULATION_OF_T_CELL_ACTIVATION	AmiGO2 https://amigo.geneontology.org/amigo/term/GO:0050863	CD24	CD276	CD28	CD3E	CD47	EBI3	GLMN	ICOSLG	IL12B	IL18	IL21	IL27	IL4	IL7	LAT	LAX1	LCK	NCK1	NCK2	PTPRC	SART1	SFTPD	SIRPG	SIT1	SOCS5	SPINK5	THY1	ZAP70
SAFFORD_T_LYMPHOCYTE_ANERGY	Safford, M. et al. Nat immunol. 2005; 6(5): 472-80	ACTN4	ADORA2A	ADORA2B	AGT	ANGPTL2	ANKRD28	ANP32A	ARFIP1	BNIP3	CASP4	CCL1	CCL3	NOCT	CD40LG	ADGRE5	CDC14A	CLEC4E	CSF1	CTSE	DDR1	DLG2	DTNA	DUSP6	EGR2	ETV6	F2R	FBXO34	FOXP1	FURIN	FYN	GABRA4	GADD45B	GCH1	GGA2	HEBP2	HIF1AN	HLF	HSD17B6	HSPA4L	IER3	ING4	IRF4	ISYNA1	JAK3	JARID2	JUP	KCNJ11	KCNK5
T_CELL_ACTIVATION	AmiGO2 https://amigo.geneontology.org/amigo/term/GO:0042110	CADM1	CD1D	CD2	CD24	CD276	CD28	CD3D	CD3E	CD4	CD47	CD7	CLEC7A	CRTAM	EBI3	ELF4	FOXP3	GLMN	ICOSLG	IL12B	IL18	IL2	IL21	IL27	IL4	IL7	INS	JAG2	LAT	LAX1	LCK	NCK1	NCK2	NHEJ1	NLRC3	PTPRC	SART1	SFTPD	SIRPG	SIT1	SLA2	SOCS5	SPINK5	THY1	ZAP70
[truncated: 373 more columns]

## Sheet: Table S4
Table S4. Enrichment scores for individual patients calculated using ssGSEA
	non-DCB															DCB			t-test (welch)
	OG001	OG003	OG004	OG005	OG007	OG008	OG009	OG011	OG012	OG013	OG014	OG015	OG016	OG018	OG019	OG002	OG010	OG017
ImSig_CLASSICAL_M1_VS_ALTERNATIVE_M2_MACROPHAGE	6362	5292.1	5485.44	4681.13	4487.56	4668.97	7433.18	6637.1	4002.05	6594.82	4596.19	6016.44	4200.36	6617.68	4161.37	4388.69	4436.56	4879.39	0.0208265
ImSig_NONSUPPRESSIVE_TCELL_VS_ACTIVATED_TREG_DN	20475.8	20400.9	20527.2	20830.5	20283	19882.4	20225.3	20475.7	19773.5	20346.2	20234.7	20546.8	20838.4	20430.2	20393.9	20667.3	20837.1	20577.5	0.0215564
ImSig_PD1HIGH_VS_PD1LOW_CD8_TCELL_DN	18802.3	17827.1	19090.5	18296.6	19472.5	18597.2	18782.6	19128	17028.4	18289.6	18392.9	18691.4	19538	17529.6	18321.1	19065.8	18868.7	19032.6	0.0239517
LM22_B cells naive	15348.2	13755.8	14249.1	13658.4	13292.1	9995.83	11698.6	14160.7	8342.21	10432.6	13092.6	15911.6	12883.9	11815.3	13866	15270	16166.2	14012.2	0.0330478
HALLMARK_UV_RESPONSE_DN	22360.6	22435	23048.7	22332.2	23173.3	22002.1	24242.3	23121.9	22332.3	23803.8	23764.2	22612.5	22426	22432.4	22456	22403.4	22547	22254.1	0.0373602
ImSig_TH1_VS_TH2_CD4_TCELL_UP	20571.6	20992.8	20719.8	20620.8	20370.9	19859.4	20135.2	20276.5	20542.7	20486.7	20157.2	20472.2	20799	20443.2	20606.6	20685.9	20978	21124.8	0.0443583
ImSig_EFFECTOR_VS_EXHAUSTED_CD8_TCELL_UP	24017.7	23751.3	23929.2	23884.8	23818.7	23975.4	23104.7	23960.1	22675.1	24001.2	23403.6	24018.4	23950.7	23861.3	24027.3	23968.8	23911.9	24050.9	0.0633032
Angelova_NK56 dim	24403.7	24590.8	24278.6	22724.1	24257.5	24078.7	24377.6	23745.4	19785.6	22234.4	21738.9	22488.7	24514.4	23712.9	21739	24452.3	23988.4	23714.7	0.0769582
LM22_B cells memory	15987.8	13906	15939.8	14300.4	13549.5	9559.13	10602.4	14531.3	7179.81	10862.2	13260.8	16892.5	13512	12430.7	14608.3	15061.8	16420.9	14017.2	0.0772576
LM22_Mast cells resting	11580.3	11946.7	12329.2	12292.5	13973.8	14637.6	11463.1	15191.9	7541.38	12697.5	13362	16308.5	15189.3	12831.1	13823.9	13443.9	15225.8	15126.1	0.0891771
HALLMARK_UV_RESPONSE	1965.92	1637.69	1241.83	2089.19	541.404	1054.52	-1014.83	856.17	1389.94	-154.353	-140.219	1148.51	1812.25	1629.26	1969.88	1906.48	1757.1	1259.89	0.0930716
HALLMARK_PI3K_AKT_MTOR_SIGNALING	23227.8	23586.4	23291.1	23488.9	23213.9	23647.5	23321.7	23418.5	23774.3	23265.2	23428.8	23536.9	23606.4	23295.1	23118.9	23536.1	23632.1	23460.2	0.109435
ImSig_TH1_VS_TH2_CD4_TCELL	-422.258	-614.859	-1191.01	-387.187	-1417.85	-762.837	-1307.55	-1477.57	333.995	-352.854	-1807.58	-1286.36	-629.333	-1222.95	-578.149	-534.452	-682.823	-58.4962	0.119373
LM22_Plasma cells	15621.7	15456.9	16454.9	14475.4	14578.9	12204.8	12416.9	13649.2	8164.01	10439.7	14192.4	15524	15798.4	13612	15297.3	14760.4	14765.9	14946	0.120754
LM22_NK cells resting	16216.1	12720.3	16421.7	16497.6	15713.9	10977.1	11617.6	14830.3	8510.01	9821.21	11398.4	14779.1	13382	11004.2	12440.2	14337.7	14283.4	13918.9	0.125588
ImSig_TREG_VS_TEFF	3115.71	2870.83	3272.15	3803.23	3917.47	3835.08	5828.73	4653.41	6610.21	4886.99	5632.16	2786.04	2790.62	3596.43	2958.99	2815.38	2608.79	3896.14	0.126932
ImSig_PD1HIGH_VS_PD1LOW_CD8_TCELL_UP	18197	18344.8	18519.8	18534.4	17161.9	17204	17075.2	17885.9	16621.7	17574.3	16854.4	18403.5	18196.3	18026.6	18293.8	17875.1	18703.2	18571.6	0.127316
ImSig_CLASSICAL_M1_VS_ALTERNATIVE_M2_MACROPHAGE_DN	16716.7	16943	17843.6	18142.4	18087.5	17203.9	15705.9	16314	18023	16293.9	17962.6	16663.4	18283.1	16153.3	18277.7	17975.7	18231.2	17339.3	0.137042
Angelova_iDC	22566.9	21894.5	22982.2	20935.8	20410.9	20257.1	20945.7	20435	21685	23690.3	20338.7	21888.8	21185.4	20411.2	21268.7	19832.4	21025	20839.8	0.13751
HALLMARK_HYPOXIA	22972.3	23148.8	23484	22918.9	23474.6	22536.9	23660.7	23135.7	22844.6	23810.1	23458.5	22502.9	22986.8	22522.7	23656.7	22903.2	22973.2	22370.7	0.159232
HALLMARK_GLYCOLYSIS	23505.9	23978.2	24061.4	23377.6	23668.3	23189.5	23422.2	23631.8	23047.2	23980	23648.5	23825.8	23730.9	23744.6	23997.7	23651.8	23196	23103.8	0.171258
ImSig_TREG_VS_TEFF_DN	18540.2	18722	18638.7	17956.2	18133.9	17926.4	16896.5	17599.4	15940.5	17489.2	17136.5	19161.7	18851	18079.5	18377.8	19152.9	19193.4	17955.9	0.171394
HALLMARK_PANCREAS_BETA_CELLS	17882	18754.6	16573.1	14523.7	17556.3	12607.6	16939.8	17694.1	13913.7	10475.6	17099.2	18144.9	17741.5	18401.3	15309.7	17662.3	16421.3	18507.9	0.178838
HALLMARK_OXIDATIVE_PHOSPHORYLATION	25957.3	26052.7	25763.1	26342	25672.2	26274.1	25190.4	26236.7	25449.3	25252.8	25430.9	26328.2	26165.2	26735.8	26141.3	26168.6	26208.3	27005.4	0.179925
LM22_T cells CD8	18686.8	14671.7	18977.1	19237.3	16223.7	13702.2	14260.5	16575.7	12717.3	12782.5	16335	17534	15761.5	15767.5	15237.9	16629.2	18179.4	16360.5	0.185587
Angelova_Activated B cells	16862.8	16026.9	18049.1	18586	15404.1	11406.1	11845.5	17806	12380.4	16779.1	15888.4	19820	16465.3	16100.4	17010.8	16764.1	19925.4	17110.9	0.18604
LM22_Mast cells activated	11948.9	11490.2	12073.9	13484.3	13317.3	13186.1	9339.09	13538	11127.2	12695.8	11540.9	14702.5	14240.6	11033.5	14978.8	14949.1	17541	12780.4	0.202849
ImSig_CLASSICAL_M1_VS_ALTERNATIVE_M2_MACROPHAGE_UP	23078.7	22235.1	23329	22823.6	22575.1	21872.9	23139.1	22951.1	22025.1	22888.8	22558.8	22679.9	22483.4	22771	22439	22364.4	22667.7	22218.7	0.214795
HALLMARK_PEROXISOME	22797.8	23361.3	22937.7	22628.8	22781.3	22571.6	23024	23157	22679.5	21501.8	23379.2	23642.6	23297.7	23555.2	23269.3	23437.2	22936.4	23480.9	0.218735
HALLMARK_TGF_BETA_SIGNALING	24969.3	24995.9	25200.3	24590.9	25384.3	24084.7	26013.9	24969.3	25567.9	25653.3	25591.3	24232.2	24758.3	24467.4	24747.6	25007	24587.7	24079.6	0.222565
HALLMARK_BILE_ACID_METABOLISM	19290.6	20301.3	19790.3	19874.2	19868.8	18699.1	20333.1	19856	21017.9	19595.4	20873.6	19858.8	20306	20343.9	19971.7	20353.8	20058.2	20994.8	0.223438
ImSig_RESTING_VS_ACTIVATED_TREG_DN	20521.7	20423.6	20337.3	20533.6	20152.8	19825.2	19722.3	20502.6	19260.3	20157.5	20145	20752.2	20854.7	20479.6	20350.6	20872.9	20853.5	20194.9	0.228799
HALLMARK_HEDGEHOG_SIGNALING	20131.3	20264.3	20407.4	20547.3	20531.7	19041.1	19965.3	19755.7	19280.9	21581.4	20453.4	19919.2	20286.3	19527.8	19777	19471	19738.6	20111.2	0.235615
HALLMARK_SPEREACTOMEATOGENESIS	11881.4	13324.7	11500.5	13255.1	11489.4	12420.1	9359.27	11532.3	11146.2	10098.9	9326.57	12691.1	13855.3	12552.1	13036.9	11960.4	12336.8	12893.3	0.238161
HALLMARK_KRAS_SIGNALING_DN	14009.6	13654.5	14680.4	14012.1	13732.4	14318	10858.5	13863.5	9418.29	9336.84	10357.1	16614.4	16094.8	13499.7	15246.5	14534.8	13328.3	14964.6	0.239361
ImSig_RESTING_VS_ACTIVATED_TREG_UP	16326.5	16567.6	15966.4	16830.3	16352.4	16086.4	14825.2	15856.7	15335.6	13661.3	15427.6	15894.8	16934.7	15895.1	15479.1	16327.7	15800.1	16550.8	0.241911
IM_Central memory CD4	22469	21029.9	22182.5	21530.8	22391.9	21738.5	22834.5	22344	20995.4	22454.3	22160	22211.5	21099	21642.3	22302.1	21182.9	21459.9	22035.7	0.250862
LM22_T cells follicular helper	17539.5	14319.1	16536	17423.1	13418.7	10283.5	9897.03	15335.4	13443.7	12209.7	12007.1	15277	13766.6	14041.9	14640.2	15286.7	16513.6	13918.4	0.253858
HALLMARK_DNA_REPAIR	24067	24233	23696.5	23919.2	23578.5	24059	22350.5	23665.5	24277.1	23123.7	22755.3	23880.7	24379.5	24132.4	24342.6	24109.9	24188	23741.4	0.2621
Angelova_Mast cells	16326	14802.2	16076.3	16440.3	17790.4	17908.7	14732.6	16972.9	13054.7	18024.2	13851.7	17876.8	17666.7	14733.2	17515.8	17151.6	19844.1	16451.1	0.26495
HALLMARK_NOTCH_SIGNALING	24363	24315.7	24519.3	24375.1	24544.2	23973.4	24736.1	24399.3	23302.6	24749.4	24511.1	24198.7	24040.1	23799.5	23527	24263.5	24003.1	23585.3	0.304471
ImSig_TREG_VS_TEFF_UP	21655.9	21592.8	21910.8	21759.4	22051.4	21761.5	22725.3	22252.8	22550.7	22376.2	22768.7	21947.8	21641.6	21675.9	21336.8	21968.3	21802.2	21852	0.322852
ImSig_TH2_VS_TH1_UP	22530.4	22751	22675.4	22937.9	22588.3	22270.1	22920.5	22619.3	22644.1	22584.6	22489	22802.7	22888.2	23072.6	22496.5	22735.1	22801.7	22700.2	0.342519
LM22_T cells CD4 naive	17626.5	14996.2	18033.3	17857.8	15349.7	14669.8	13068.4	16605.9	11844.3	14070.2	15791.7	18656.2	16384.6	16031.6	16577	15797.4	17493.9	16319.1	0.353298
Angelova_NKT	16417.6	7691.2	16339.9	5414.91	15930.8	1924.08	15111.3	14795.6	7744.59	3560.62	7082.41	6773.91	15646.3	2411.35	6805.7	13014.9	8677.84	12961	0.360688
Angelova_Immature B cells	18812.1	15755.3	19021.5	18091.3	16209	14354.8	16638.6	16670	13770.6	20107.7	18570.6	18689.8	16135.3	15089.9	17333.3	17874.6	19297	16663.4	0.362707
LM22_NK cells activated	18610.1	14450.3	18403.1	17264.5	16701.6	11643.2	15313.5	16650.3	13317.3	13693.4	13961.5	15351.8	14945.9	14075.2	14499.7	16177.1	17727.5	14825.6	0.376039
FRIDMAN_SENESCENCE_UP	25218.5	24664.4	25536.8	25141.7	25233.6	24818.2	25339.6	25033.9	24071.6	25593.9	24591.9	24682.1	24830.3	24401.3	25353.5	24893	24950.8	23869.2	0.377608
LM22_T cells gamma delta	16871.7	13873.6	16361.1	17751.7	14538.3	12099.8	10988.1	14575.7	11060.2	12018.1	12851.1	15063.2	15000.8	13984	14780.5	13959.4	16556.4	14616.9	0.380146
ImSig_EFFECTOR_VS_EXHAUSTED_CD8_TCELL	4381.38	4066.93	3994.72	3654.58	3830.99	4512.85	2317.09	4326.57	3125.55	4032.33	3274.63	3747.48	3573.51	3898.99	3969.78	4184.04	3645.09	4151.65	0.386746
HALLMARK_APICAL_JUNCTION	22566.6	22094.1	22499.8	22378.1	22210.8	21936.8	21383.4	21514.7	19860.3	23056.3	21297.7	22261.6	22699.7	21425.9	22228.3	22157.6	22653	21892.9	0.397042
HALLMARK_APICAL_SURFACE	21030	20590.1	21366.4	20462.1	20909.5	21508	19556	21142	21244.6	21205.9	19631.1	21901.7	22090	20079.8	21297.8	20265.7	20395.9	21186.4	0.409069
ImSig_EFFECTOR_VS_MEMORY_CD8_TCELL_DN	23847	23587.1	23837.9	23810.7	23831.4	23313	23699.7	23936	24087.5	24064.6	23563.4	23911.2	23889.6	23784.7	23880.9	23922.7	24138.9	23709.5	0.440319
LM22_T cells regulatory (Tregs)	15961	13541.2	16319.1	16444.4	13411.8	12991.9	8753.06	13560.8	9322.92	10753.2	11866.3	16112.5	14354.1	13795.3	14027.8	13623.9	14754.4	13559	0.454233
ImSig_NONSUPPRESSIVE_TCELL_VS_ACTIVATED_TREG_UP	17130.7	17288.6	16135.2	16872.7	16236.4	15863.4	14654	15663.8	15505.7	14442.9	15063.3	16195.1	17042.5	16163.3	15833.2	15994.4	16159.3	16472.4	0.455419
LM22_T cells CD4 memory resting	19328.7	15454.3	18895	19445	16397.2	14436.7	14423.5	17094.5	13703.4	14654.4	15497.5	18855.2	17066.7	17385.7	17138.1	16512.9	18556.7	16788.2	0.469675
Memory_up	24266.5	20826.2	23661.6	22065.5	22286.1	20722.3	22684.1	22763.2	22188.6	23695.5	20807.5	21986.9	23256.3	21756	23910.2	23432.9	24159.2	21733.4	0.470071
REACTOME_GLYCOLYSIS	22733.5	23161.4	23545	23033.3	23261.1	23694.9	24218.4	23802.7	23070.4	23720.6	23948.6	22874	23772.5	22883.9	24263.6	23608.3	23411.6	22248.4	0.472896
HALLMARK_XENOBIOTIC_METABOLISM	21899.8	22306.7	22592	22224.5	21934.6	20806	21894.8	22139.9	21687.1	21416.1	21271.1	21937.9	22108	22136.4	22636	22420.7	21651.4	22419	0.476451
HALLMARK_KRAS_SIGNALING	7798.5	7566.54	7507.42	7886.52	7990.35	4863.82	9997.27	7912.59	10894.1	13002.8	11044.8	4687.87	5399.19	7349.96	6581.25	6960.32	8970.15	5394.71	0.489164
HALLMARK_MYC_TARGETS_V1	26495.7	26835.2	26155.1	26880.1	25936.8	26781.1	25303.1	26064.4	27386.2	26449.5	25675.1	26702.8	27144.1	26911.8	27159.9	26907.1	27399.7	26177.7	0.494335
Angelova_Effector memory CD4	23809.3	24228.1	23932.2	24326	23781.7	24469.7	23535.6	23731.4	25250.2	24170.2	23675.7	24211.2	25032.7	24583.8	24595.6	24627.1	24832.8	23918.9	0.494755
HALLMARK_MYC_TARGETS_V2	24799.4	25205.4	23895.3	25136	23243.3	24077.6	21234	23166	25538.5	23988.1	22084.1	24197.8	25269.7	24632.1	25304.4	24974.9	25902.6	23305.4	0.517827
HALLMARK_EPITHELIAL_MESENCHYMAL_TRANSITION	23777	23319.3	24261.5	23668.2	23675	21017.5	23082.5	23189	22114.9	25361.5	22354.5	22387.1	23635.9	22461.3	23706	22766.5	23666.8	21956.6	0.519253
Angelova_TFH	16954	15541.6	16935.4	18205.6	15912.9	16485.6	13063.1	15989.6	17027	17755.2	13994.6	16962.1	15862.6	14735.2	17903	16236.5	18772.6	15780.2	0.536546
HALLMARK_CHOLESTEROL_HOMEOSTASIS	24866	25601.6	25222.5	24682.5	24678.9	24388	24944.2	24533.4	24391.5	24119.6	24070.7	24970.2	25421.1	24637	24822.5	25393.2	24903.2	24535.7	0.543222
HALLMARK_ESTROGEN_RESPONSE_EARLY	23090.8	23103.5	22996.9	22706.8	22886.3	23250	23235.8	22904.7	20894.5	23143.3	22617.2	23339.9	22947.8	22694	22965.7	23028.3	22729.7	22282.7	0.548637
LM22_T cells CD4 memory activated	16671.3	15027.5	17478.5	18443.6	13341.3	12114.1	7069.96	13605.7	13129.5	11818.9	9066.84	15973	14493.8	13385.8	16487.9	15494.7	17598.7	12081.3	0.555127
HALLMARK_WNT_BETA_CATENIN_SIGNALING	22893.4	22876.1	22888	23133.8	22890.1	23389.4	22502.8	21582.9	23385	21801.5	21795.4	22581.9	23069.4	22514.2	21727	22404.3	23007.8	21466.4	0.569641
HALLMARK_FATTY_ACID_METABOLISM	23576.7	23761.8	23660.2	23791.1	23267.6	23625.1	23636.2	24365.1	22545.5	22907.8	23839	24043.8	24252.9	24211.8	23984.6	23756.3	23586.9	24113.8	0.571943
HALLMARK_MITOTIC_SPINDLE	23104.3	23746.6	23097.8	23351.8	23020.9	23447.4	23146.3	22974.7	24391.8	23973.3	23337.4	23343.6	23576.7	23238.7	23248.6	23684	23394	22226.1	0.574743
Angelova_Eosinophil	20211.7	16196	20941.2	18533.6	18372.2	19834.5	19537.9	20043.3	17471.4	18953.4	20019.6	17605.6	21569.7	19309.5	17991.8	20140	20585.6	18127.7	0.585517
HALLMARK_MTORC1_SIGNALING	24878	25412.8	25338.6	25238.1	24773.1	25194.7	24450.9	24716.8	25423.4	25107.5	24577.1	25225.3	25310	25057.6	25705	25506	25625	24701	0.598322
Angelova_pDC	23954.5	23915.2	24685	24621.4	24603.2	24263.7	25217.1	24937.7	25165.8	25349.4	25168.5	24693.9	24095.6	24353	24964.7	24478.1	24354.6	24848.4	0.604648
REACTOME_ANTIGEN_PRESENTATION_FOLDING_ASSEMBLY_AND_PEPTIDE_LOADING_OF_CLASS_I_MHC	26604.1	26267.6	26796.1	26171.4	26699.7	24922.9	26818.3	26315.6	26003.5	26486.3	26897.3	26465.3	25491.4	25697.1	25896.2	26232.4	26291.9	25885.9	0.618486
ImSig_EXHAUSTED_VS_MEMORY_CD8_TCELL_DN	24309.4	23985.1	24420.6	24219.6	24174.9	24382.2	24123.6	24436.3	23406.1	24522.7	24163.8	24551.6	24329.2	24176.1	24373.5	24281.1	24508.6	24130.8	0.629466
Angelova_Th2	20009.9	19285.1	20760	19256.2	19951.6	18443.4	19489.3	19463.1	17998.4	19837.4	19000.8	20049.3	19602.7	19133.4	19054.5	19302.6	19871.2	18285.9	0.630163
Angelova_DC	19730.3	18495.9	21506.3	20329.3	19826.4	17174	19785.9	20273.4	19268	22093.4	18660.8	19409.9	18487.1	17751.8	20730.5	18549.2	21801.8	15143.2	0.635737
REACTOME_GLUCOSE_METABOLISM	22356	23145.7	23229.5	22706.3	22834.2	23685.9	23633.9	23185.8	23625.6	23319.6	23338.5	23314	22894.9	22875.3	23347.7	23341.8	22323.5	23282.3	0.639393
CELL_IFNgamma	20128.1	17665.8	19761.1	19519.4	19581	17595.5	18924.3	19528	16410.8	18283.9	17663	18807.9	17863	18326.8	19568.4	18295.6	19681.6	18686.5	0.644909
HALLMARK_INTERFERON_ALPHA_RESPONSE	26375.5	23730.6	25619.2	24381.5	25366.4	22906.8	25035.5	25136.2	23508.3	24227.9	25127.1	24810.3	23368.6	24699.4	24784.3	24156.6	25215.1	23681.3	0.651971
Angelova_Monocytes	25862.7	25274.1	26325.2	26208.6	26256.8	25470.8	25870.7	26298.6	25543.4	26602	25788.2	25966.5	25762.7	25867.7	26552.5	25774.7	26988.4	25790.9	0.660453
Angelova_Activated CD8	24333.7	25005.1	24183.1	25300.1	23532.4	24807.8	21394.3	23437.2	24880.1	23214.5	23107.8	24569.9	24735.7	25233.8	25259.9	24757.5	24926.8	23613.9	0.663494
HALLMARK_UV_RESPONSE_UP	24326.5	24072.6	24290.6	24421.4	23714.7	23056.7	23227.5	23978.1	23722.2	23649.5	23624	23761	24238.2	24061.7	24425.9	24309.9	24304.1	23514	0.665218
HALLMARK_ANDROGEN_RESPONSE	23726.9	23589.5	24029	23905	23879.8	23446	24857.1	24406.8	23759.5	23724.3	24426.8	23973.4	23640.9	23818	24062.7	24394.4	23536.6	24322	0.680616
ImSig_NONSUPPRESSIVE_TCELL_VS_ACTIVATED_TREG	-3345.06	-3112.32	-4391.95	-3957.74	-4046.59	-4019	-5571.3	-4811.91	-4267.73	-5903.3	-5171.42	-4351.65	-3795.83	-4266.9	-4560.73	-4672.91	-4677.76	-4105.11	0.688873
Angelova_Effector memory CD8	20901.4	18801.5	21372	21261.6	20063.6	18652	19404.8	20498	19256.2	21182.1	19674.5	19548.1	19075.6	19277.3	20056.1	19660.9	20712.2	18532.9	0.690232
HALLMARK_UNFOLDED_PROTEIN_RESPONSE	24789.4	25319.3	24892.9	25100	24630.6	24600.3	24308	24614.4	25384.2	24962.7	24631.5	24677.1	24984.5	24847.9	25352.4	25210.6	25030.9	24625.9	0.694307
Angelova_Treg	19271.3	17665.2	19377.3	20346.2	17694.2	16264.6	17157.6	18293.3	17007.3	19103.3	16197.7	18770.6	17153.2	16847.2	18138.7	18000.6	20770.6	16675.8	0.707737
HALLMARK_MYOGENESIS	19592	19800.2	20150.2	19848.8	19306.2	19378.8	18987.5	20064.9	16101.6	20085.3	17993.3	19405	20211.3	20079.2	19664.3	18730.4	19295	21006.6	0.714999
REACTOME_ANTIGEN_PROCESSING	26171	25111.9	25898.4	26098.4	25402	24980.8	25291.7	25436	25866.3	25218.7	25046.3	25696.7	25377.5	25711	26178.6	25275.8	26355.1	25484.9	0.720233
ImSig_TH2_VS_TH1	1788.92	2207.83	1778.93	2312.52	1470.94	1824.49	1508.28	1474.44	2271.3	1239.07	1158.77	1905.85	2225.81	2170.7	1689.78	1846.33	1814.18	1850.33	0.727318
HALLMARK_COMPLEMENT	23121.7	22592.9	23348.1	23305.9	22743.8	21116.6	22188.4	22599.6	22221.5	23532.6	22535.5	22223.7	22225.4	22264.9	23288.3	22635.7	23240.9	21282.6	0.729793
Angelova_TGD	22307.5	18576.3	23330.8	23080.2	20963.3	17075.6	18610.7	22269.8	19562.6	22642.9	20235	19287.2	19462.4	19419.3	22322.6	20342.7	22522.4	17032.2	0.731644
Angelova_T cells	18983.5	16478.7	19529.5	20019.8	17340.8	13849.1	12439.4	18171.7	16152	17078.8	15259.8	17339.1	16942.5	15526	18368.9	17241.4	20568.1	14867.8	0.734469
ImSig_EFFECTOR_VS_MEMORY_CD8_TCELL_UP	23889.9	23868.3	23953.6	23645.8	23432.2	23428.1	22537.8	23426.8	23613.1	23128.5	23013.1	23933	24050.6	24049.3	24083.8	24061.6	24180.2	23006.9	0.739
REACTOME_CELL_CYCLE	21901.4	22330.6	21585.4	22131	20950.4	22292	21572.9	21015.7	24441.9	22924.5	22122.3	21998.5	22828	22327.4	22343.8	22437.1	22833.4	20432.7	0.74471
Angelova_Th17	22169.1	21609.3	20847	21760.8	20120.4	20097.1	15785.7	20328.9	16123.9	21091	17482.7	19877.9	19543.3	19928.2	20021.1	20729.3	21064.2	18496.8	0.759797
ImSig_PD1HIGH_VS_PD1LOW_CD8_TCELL	-605.26	517.697	-570.78	237.766	-2310.6	-1393.23	-1707.35	-1242.06	-406.617	-715.325	-1538.51	-287.874	-1341.76	497.077	-27.3653	-1190.72	-165.542	-461.061	0.762505
LM22_Macrophages M1	22119.5	18245.4	21790.5	21103.6	19763.1	15698.5	17885.8	19556.1	17335.2	19441.4	17098.1	19381.8	17778.4	18035	19867.6	19474.8	22307.7	16789.6	0.780741
HALLMARK_COAGULATION	21641.4	21704.4	22014.3	21657	21223	18637.9	21096.4	21227.5	21768.5	21638.4	20399.1	20690.5	21418.4	20597.6	23385.8	21342.3	21759.1	20258.5	0.783812
ImSig_TH2_VS_TH1_DN	20741.5	20543.2	20896.4	20625.4	21117.4	20445.6	21412.3	21144.8	20372.8	21345.5	21330.2	20896.9	20662.4	20901.9	20806.7	20888.8	20987.5	20849.9	0.788118
T_CELL_ACTIVATION	19106.8	18193.1	20122.1	19912.7	18294.8	16650.2	15354	18221.2	14836.3	16436.8	16820.6	18894.2	17492	16705.3	18642.3	16688	19320.9	16203.2	0.789802
HALLMARK_ALLOGRAFT_REJECTION	22470	20368.4	22647.8	22541.6	21339.7	19536.4	19448.3	21644	20410.4	21797.7	20179.8	21575.4	20867.6	20569.6	21912.3	21128.2	22941	20143.3	0.794507
Angelova_Th1	21819.6	19374.3	22438.4	21861.8	20603.2	17128.6	16966.4	21107.8	19123.8	21776.5	19535.5	20945.2	19537.3	19386.1	20531	20449.7	22721.7	18390.4	0.796797
LM22_Dendritic cells resting	20267.7	16854.1	21109	20479.2	18493.5	15656.7	12619.5	19958	16799.6	18008.7	17208.6	17819.1	16965	17878.8	19544.5	18247.7	20566.2	13172.4	0.797716
LM22_Eosinophils	16470.3	14313.1	16759.8	15874.4	16605.6	13665.2	13685.4	17513.9	15454.8	18772.3	16461.9	15916.9	16129.5	14156.5	16925.4	16403.2	18815.1	13749.6	0.809209
Effector_up	23847.6	23148.9	24392.1	23539	23752.5	22701.2	23572.6	23389.7	22447.3	24718	23655.5	23749.2	23996.9	23491.3	24279.4	24278.1	24662.6	22537.9	0.810661
REACTOME_CLASS_I_MHC_MEDIATED_ANTIGEN_PROCESSING_PRESENTATION	23541.7	23342	23440.8	23639.8	23352.7	23532.6	23472.6	23512.7	23713.8	23168.6	23275.3	23521.3	23599.7	23568.7	23464.7	23310.2	23698.2	23515	0.811349
HALLMARK_ESTROGEN_RESPONSE_LATE	23420.4	23438.7	23445.9	23309.6	23148.9	23282.7	22847.8	23402.6	21536.3	23129.1	22913.2	23941.6	23465.8	23583.6	23513.6	23768.2	23108.6	22488.2	0.812294
REACTOME_CELL_CYCLE_CHECKPOINTS	23572.8	23816.3	23169.5	24053.7	22598.9	23650.7	22313.4	22509.7	25065.2	23084.5	22232.1	23611.1	23968.1	23916.5	24521.2	23817.8	24571.5	22519.7	0.815808
Angelova_Memory B cells	18835.8	17866.8	17411.3	18114.1	18443.3	15160.7	14852.2	16908.1	18756.7	19091.7	18720.5	19273.8	17101.6	17298.1	18762.5	18439.5	19198.8	14510.7	0.81609
IEGS_immune_escape	22061	19072	22336.6	20830	20790.5	17383.6	19751.5	20949.5	19337.9	20938.6	19634.1	19034.5	19937.7	18206.5	20659.2	19355.5	21682.4	18466.7	0.840728
REGULATION_OF_T_CELL_ACTIVATION	19627.9	19266.9	20672.6	20416.1	19102.8	17289.3	16386.8	19071.8	16419.1	17758.2	18244.7	19858.5	18600.6	17351.8	19499.6	17453.2	20623.2	17059.6	0.84361
Angelova_Central memory CD8	18908.4	15828.7	20278.1	19575.6	17503.5	16330.4	18453	18825.6	14224.2	20526.6	17802.1	18101.2	17548	17024	17836.3	17403.1	20429.5	16715.2	0.843919
LM22_Macrophages M2	20450.8	17362.3	21731.9	20274.4	19048.5	13005.8	14771.8	19700.3	13047.7	16123.1	17266.3	17825.2	17029.6	17678.4	19011.9	17622.6	19886.1	14244.6	0.848796
Angelova_Macrophages	16869.8	15153.9	17972.4	20061.3	16712.2	12528	12847.7	15107.3	17554	21704.1	13382.4	13335.7	16228.2	14496.3	17473.4	15465.8	20260.9	13772	0.859092
HALLMARK_PROTEIN_SECRETION	24301.9	24314.1	24676.5	24149.1	24952	24697.2	26056.6	25195.4	24574.8	25169.2	25701.6	24910.3	24570.7	24995.2	24741.9	25144.4	24610.2	24951.8	0.870585
Effector_down	24011.8	24369.5	24367.7	24486.8	24340.7	23307.1	24478.9	24521.3	23977.4	24715.9	24078.6	24567.9	23946.8	24195.9	24402.8	24484.8	24672.3	23402.6	0.886724
LM22_Macrophages M0	22727.2	18968.1	22241.1	22280.6	20773	15583.6	14797	21787	19781.8	22450.5	17975.4	18678.2	19680.2	18754	22003.1	20514.7	22669.4	15472.4	0.888587
HALLMARK_IL6_JAK_STAT3_SIGNALING	23856.8	22218.3	23652.5	24041.8	23001.3	20737.4	22000.2	23207.5	23219	24185.9	21911.5	22609.3	21983.6	22039	23649.9	22583.4	24298.1	21151.1	0.891538
HALLMARK_ADIPOGENESIS	24008.3	24202.8	24423.3	24108.6	24284.8	24209.2	24414.5	24578.6	23635	24025.9	24484.6	24450.1	24084.8	24599.5	24261.5	24296.9	23985.7	24546.2	0.897085
LM22_Dendritic cells activated	20433.2	17217.3	20859.8	20586.6	18668.7	13172.4	14479.9	18908.5	16583.7	18223.7	16023	18204.6	16189.7	17100.7	19173.8	18944.1	20896.4	12186	0.900086
HALLMARK_APOPTOSIS	24751.6	24139.6	24807.7	24438.5	24666.3	23972.9	24482.7	24376.4	23643.3	24593	24489.2	24226.6	24276.7	24120.8	24623.9	24369	24928.8	23670.8	0.902532
HALLMARK_G2M_CHECKPOINT	23402.8	24339.4	22956.9	23958.2	22279.5	23624.9	21561.6	22166.6	25572	23738.4	22480.5	23601.3	24466.4	23856.6	24022.1	24191.1	24417	21394.7	0.90478
SAFFORD_T_LYMPHOCYTE_ANERGY	21486.8	21226.8	21336.6	21706.5	21359.6	20720.5	20693.4	21122.8	20493.2	22313.8	20917.5	20903.4	21261.6	21400.4	21497.3	21693.7	22113	20123.9	0.906899
HALLMARK_INTERFERON_GAMMA_RESPONSE	25217.8	22533.9	24558.2	23795.2	24097.6	22090.1	23613.2	24063.7	22681.2	23928.6	23844.8	23574.4	22615.1	23166.9	23794.1	23279.7	24747.5	22429.3	0.912835
HALLMARK_E2F_TARGETS	23457	24268.1	22891.3	24237.6	22111.9	23638.3	20848.5	21987.4	25782.8	23339.2	21866.2	23710.3	24596.7	24070.5	24470.6	24348.7	24815.7	21481.6	0.914386
ImSig_EXHAUSTED_VS_MEMORY_CD8_TCELL	-3486.54	-3479.77	-4026.06	-3759.55	-4172.25	-4569.62	-4147.96	-4652.4	-4080.09	-3880.87	-4130.7	-3731.56	-3381.67	-4116.33	-3939.49	-3385.29	-3767.99	-4926.9	0.915222
Exhaustion_up	22428.6	21438.8	22147.1	22549	21894.4	20656.9	20881.9	21521.5	21357.7	21757	21371.1	21345.8	21775.2	21316.6	22322.2	21620.2	22702.2	20395	0.918045
Angelova_Neutrophils	19329.9	18915.9	18673.5	22196.3	19843.8	17996.6	16874.1	21137.7	19292.9	24459.2	20522	17878.4	19323.6	17844.9	20916.2	19635.2	23275.4	16750.8	0.924247
Angelova_NK	19322.6	17622	20254.6	20358.5	19306.1	16379.8	19120	19392.2	16775.4	20994.2	18595.4	17960.1	17816.6	17634.4	17190.2	17755.8	19655.9	18125	0.924401
ImSig_EFFECTOR_VS_MEMORY_CD8_TCELL	42.957	281.204	115.73	-164.925	-399.143	115.122	-1161.82	-509.122	-474.372	-936.086	-550.348	21.8329	160.92	264.636	202.812	138.925	41.2681	-702.567	0.936443
Exhaustion_down	25026.6	25089.7	25207.5	25233.8	25152.1	25487.3	25005.4	25328.1	24593.8	25728.9	25310	25417.5	25112.5	25023	25298	25452	25250.3	24854.8	0.941129
REACTOME_DNA_REPLICATION	23225.4	23547.4	22637.2	23753.4	22143.2	23261.9	21471.1	21909.2	24838.4	22711.6	21854	23339.6	23928.7	23526.7	23838	23733.2	24166.9	21498.2	0.944052
Angelova_Activated CD4	19697.8	21558.2	18780.6	20860.4	17330.7	20141.5	15319.8	17291.3	24337	20876.2	17497.3	20567.3	22151.5	20966.7	21070.1	22484.5	21748.7	14930.5	0.949403
HALLMARK_TNFA_SIGNALING_VIA_NFKB	25030.1	24014.6	25097.9	24402.4	24591.4	23245.8	23593.3	24120.1	24691.2	25746.7	24252.5	23178.1	23833.2	23087.3	24995.5	24543.9	25857.6	22140.1	0.949786
HALLMARK_KRAS_SIGNALING_UP	21808.1	21221	22187.8	21898.6	21722.8	19181.9	20855.7	21776	20312.4	22339.7	21401.9	21302.3	21494	20849.7	21827.7	21495.1	22298.4	20359.3	0.952884
Angelova_MDSC	22527.4	20792.9	22775.6	22529.9	21596.4	20613.4	21155	22205.2	20765	22897.4	21455.7	21976.4	21364.1	21443.1	21966.5	21267.1	22828.7	21009.5	0.956847
REACTOME_CELL_CYCLE_MITOTIC	22911.4	23314.7	22447.9	23406.7	22094.8	23186.1	21510.1	22028.1	24573.3	22712.5	21963.4	23126.2	23727.3	23155.1	23544.8	23524.2	23817.5	21530.4	0.957879
HALLMARK_P53_PATHWAY	24817	24294.5	24685	24277	24449.9	25164	23895.7	24324.1	22990	24505.9	24090.1	24447	24543.4	23986.3	24493.7	24570.5	24485.3	23896.1	0.958876
LM22_Neutrophils	19008.4	16398.4	19036.6	20812.4	18366.5	15736.3	14308.7	19142.3	19043.9	23581.6	16393.2	16702.7	18218.7	15150	20155.1	18025.6	23047.8	12818.5	0.959113
ImSig_RESTING_VS_ACTIVATED_TREG	-4195.22	-3855.99	-4370.95	-3703.29	-3800.39	-3738.71	-4897.19	-4645.97	-3924.68	-6496.29	-4717.4	-4857.31	-3920.03	-4584.54	-4871.49	-4545.29	-5053.38	-3644.05	0.960519
HALLMARK_REACTIVE_OXIGEN_SPECIES_PATHWAY	25646.5	25592.4	25738	25771.4	25627.4	25151.8	24194.8	25656.7	25158.5	24936.2	24251.1	25534	25578.7	25686.1	25776.4	25406.5	25549.1	25076.3	0.962965
ImSig_TH1_VS_TH2_CD4_TCELL_DN	20993.9	21607.6	21910.9	21007.9	21788.7	20622.2	21442.8	21754	20208.7	20839.6	21964.8	21758.5	21428.3	21666.2	21184.7	21220.3	21660.9	21183.3	0.964041
HALLMARK_INFLAMMATORY_RESPONSE	21936.1	20455.7	22109.9	21787.4	21381.6	19401	20165.4	21291.1	20916.1	22838.2	20495.5	20387.8	20433.1	19916.2	21906	21054.6	23165.1	18698.3	0.969956
HALLMARK_IL2_STAT5_SIGNALING	22672.1	22311.2	22829.8	22779.9	22212.4	21546.5	22011.4	22384.7	21927.2	23045.1	21858.5	22218.3	22029.1	21903.3	22556.7	22310.8	23048.8	21549.4	0.972304
ImSig_EFFECTOR_VS_EXHAUSTED_CD8_TCELL_DN	19636.3	19684.4	19934.5	20230.2	19987.7	19462.6	20787.6	19633.5	19549.5	19968.9	20129	20270.9	20377.2	19962.3	20057.5	19784.8	20266.8	19899.3	0.976177
HALLMARK_HEME_METABOLISM	21628.2	21605.8	22007.9	21894	22027.9	21362.6	22234.8	21900.8	21221.6	22174.1	22032.1	21741.4	21925.6	22352.8	21834.9	21747.7	21416.5	22401.7	0.981692
LM22_Monocytes	19552.3	15738.7	19719.1	19640.8	18376.6	15196.7	13642.6	18340.4	19457.9	20796.3	14859.7	16445.4	17796.2	15741.6	20003.4	16771.3	22165.3	14291.4	0.983408
ImSig_EXHAUSTED_VS_MEMORY_CD8_TCELL_UP	20822.9	20505.3	20394.5	20460	20002.7	19812.6	19975.6	19783.9	19326	20641.8	20033.1	20820	20947.5	20059.8	20434	20895.8	20740.6	19203.9	0.984355
HALLMARK_ANGIOGENESIS	22564.7	22302.6	23458.2	23804.3	22275.3	19035.7	23521.4	22969.5	22420.7	23531.3	22390.8	21154.2	22538.6	22610.4	24032.1	22558.4	23591.7	21577.1	0.99802

## Sheet: Table S5
Table S5. Enrichment scores of ssGSEA using six gene sets showing statistical significance in our study
	responder												non-responder																															t-test (welch)
	EP-32	EP-36	EP-60	EP-05	EP-19	EP-24	EP-39	EP-40	EP-43	EP-54	EP-56	EP-02	EP-04	EP-17	EP-20	EP-21	EP-22	EP-25	EP-28	EP-30	EP-33	EP-37	EP-38	EP-44	EP-46	EP-48	EP-53	EP-59	EP-03	EP-18	EP-29	EP-31	EP-34	EP-35	EP-41	EP-42	EP-45	EP-47	EP-50	EP-55	EP-57	EP-58	EP-61
ImSig_CLASSICAL_M1_VS_ALTERNATIVE_M2_MACROPHAGE	4213.66	4438.85	4849.59	4494.65	5315.38	5469.81	4538.25	4975.35	4699.1	4712.64	4711.97	4658.09	5043.22	4854.17	3832.09	4139.98	4311.03	3880.18	3792.2	4135.19	4599.43	4677.78	3643.78	4828.85	4204.66	4357.75	4645.26	4295.53	4389.68	5347.74	5858.25	4178.86	4266.75	4061.66	4336.12	4598.36	5109.45	3383.55	4848.55	5112.24	5461.1	4372.36	4353.22	0.0713545
ImSig_NONSUPPRESSIVE_TCELL_VS_ACTIVATED_TREG_DN	2803.53	2487.33	2564.97	2716.43	2627.44	2587.25	2339.72	2520.47	2719.04	2218.79	2269.82	2529.69	2650.46	2572.85	2536.71	2393.52	2600.94	2419.38	2616.24	2218.58	2363.23	2692.34	2178.42	2911.15	2585.43	2620.44	2166.32	2356.96	2558.35	2868.19	2617.24	2605.07	2501.82	2626.35	2612.26	2700.37	2691.12	2024.53	2664	2384.79	2469.93	2441.8	2536.46	0.883656
ImSig_PD1HIGH_VS_PD1LOW_CD8_TCELL_DN	955.23	1009.81	1695.35	696.135	804.876	539.297	1426.39	941.498	846.235	791.664	421.6	58.4178	1161.96	1033.94	995.966	811.695	1390.25	403.514	185.024	1101.69	948.309	1087.24	19.7031	995.157	1109.86	934.998	1178.81	688.936	1543.37	1566.13	1383.22	763.578	1465.83	93.7613	941.161	1312.05	1075.61	482.116	989.809	996.5	984.415	912.644	1250.61	0.925558
LM22_B cells naive	-3633.44	-2698.35	-1626.27	-902.767	-2862.59	-2567.63	-2537.08	-1527.44	-3759.57	-2821.85	-3172.97	-3434.48	-1762.25	-2404.77	-4176.66	-3675.9	-2172.84	-4229.78	-4651.4	-2268.85	-2027.76	-367.455	-3625.86	14.0981	-3277.04	-2699.41	-1719.63	-3461.25	-1668.78	-669.744	-270.761	-3296.37	-1952.12	-3909.56	-1735.25	-3005.49	3284.02	-3417.54	-1815.48	-2026.89	468.053	-3418.36	-2381.64	0.432418
HALLMARK_UV_RESPONSE_DN	3578.34	3854.04	4567.89	4382.91	4007.32	3807.24	3926.74	4211.94	4180.16	4772.58	3974.32	3524.26	4941.17	4580.96	4833.22	4896.58	5241.08	4040.36	4228.72	4381.67	4607.1	4479.67	5670.39	4438.96	4637.78	4687.6	4214.83	4684.91	4730.5	5087.31	5066.23	4986.07	5163.93	4257.36	4569.92	4604.21	4343.49	5383.54	4279.65	4340.53	4215.48	4802.75	5262.66	0.000430654
ImSig_TH1_VS_TH2_CD4_TCELL_UP	2629.1	2462.92	2333.96	2290.71	2572.97	2661.97	2566.46	2507.38	2473.75	2241.05	2518.1	2523.29	2288.49	2567.33	2269.54	2239.09	2514.29	2597.85	2379.34	2659.64	2447.08	2634.96	2397.09	2268.64	2466.2	2235.35	2618.05	2400.69	2330.97	2474.05	2593.21	2343.06	2638.04	2212.17	2213.87	2122.75	2490.93	1865.69	2529.61	2541.39	2521.56	1616.99	2494.11	0.139072
